# Supplementary material for: RNAPII-dependent ATM signaling at collisions with replication forks
Source: Nat Commun. 2023 Aug 24;14:5147. doi: 10.1038/s41467-023-40924-4 (PMC10449895; doi:10.1038/s41467-023-40924-4)
Supplement: Supplementary file 4 — Supplementary Data 1 [file 41467_2023_40924_MOESM4_ESM.xlsx]

## Sheet: Reagents
Product name	Catalog number	Supplier
1,4-Dithiothreitol (DTT)	6908.3	Carl Roth
10x EX Taq Buffer	RR01AM	Takara
2-Propanol	33539	Sigma-Aldrich
3M™ Empore™ C8 and C18 Extraction Disks	14-386-2	Empore
4-(2-hydroxyethyl)-1-piperazineethanesulfonic acid (HEPES)	H3375	Sigma-Aldrich
5-Chloro-2'-deoxyuridine (CldU)	18155	Cayman
5-Ethynyl-2'-deoxyuridine (EdU)	61135-33-9	Cayman
5-Iodo-2′-deoxyuridine (IdU)	20222	Cayman
Acetic acid	ARK 2183	Sigma-Aldrich
Acetonitrile (ACN)	271004	Merck
Agarose Low Melt	6351.1	Carl Roth
Agarose Standard	3810.3	Carl Roth
Albumin Fraktion V (BSA)	8076.4	Carl Roth
Ammonium bicarbonate (ABC)	9830	Merck
Ampicillin sodium salt	A9518	Sigma-Aldrich
BamHI (10 U/µL)	ER0051	Thermo Fisher
Benzonase® Nuclease	70746	Sigma-Aldrich
BIS-TRIS	B9754	Sigma-Aldrich
Blasticidin	ant-bl-1	InvivoGen
Blunt/TA Ligase Master Mix	M0367	New England Biolabs
Bromophenol Blue	B0126	Sigma-Aldrich
BshTI (AgeI) (10 U/µL)	ER1461	Thermo Fisher
Buffer O (10X)	BO5	Thermo Fisher
Buffer R (10X)	BR5	Thermo Fisher
Calcium chloride dihydrate (CaCl2)	T885.2	Carl Roth
Colorimetric Cell Viability Kit I	PK-CA705-CK04	PromoKine
cOmplete™, Mini, EDTA-free Protease Inhibitor Cocktail	11836170001	Roche
Con-A Sepharose® 4B	GE17-0440-03	Sigma-Aldrich
Copper(II) sulphate pentahydrate (CuSO4)	8175.1	Carl Roth
Crystal violet solution	V5265	Sigma-Aldrich
CUT&RUN pAG-MNase and Spike-In DNA	40366	Cell Signaling
Deoxynucleotide (dNTP) Solution Mix	N0447	New England BioLabs
Dimethylsulfoxid (DMSO)	A994.2	Carl Roth
DNA Gel Loading Dye (6X)	R0611	Thermo Fisher
DNA Polymerase I, Large (Klenow) Fragment	M0210S	New England BioLabs
DNase I, RNase-free (1 U/µL)	EN0521	Thermo Fisher
dNTP-Set 1, 4 x 25 μmol (250 μl), 100 mM	K039.1	Carl Roth
Doxycycline hyclate	D5207	Sigma-Aldrich
Dulbecco’s Modified Eagle’s Medium - high glucose (DMEM)	D6429	Sigma-Aldrich
Duolink® In Situ Detection Reagents Red	DUO92008	Sigma-Aldrich
Duolink® In Situ PLA® Probe Anti-Mouse PLUS	DUO92001	Sigma-Aldrich
Duolink® In Situ PLA® Probe Anti-Rabbit MINUS	DUO92005	Sigma-Aldrich
Duolink® In Situ Wash Buffers, Fluorescence	DUO82049	Sigma-Aldrich
EcoRI (10 U/µL) 5000U	ER0271	Thermo Fisher
Ethanol	K928.4	Carl Roth
Ethidiumbromide	2218.1	Carl Roth
Ethylenediaminetetraacetic acid (EDTA)	ED	Sigma-Aldrich
Exonuclease I (E. coli)	M0293S	New England BioLabs
Fetal Bovine Serum (FBS)	P30-3306	PAN-Biotech
Formic acid (FA)	111670	Merck
FuGENE® HD Transfection Reagent	E2311	Promega
GenElute™ HP Plasmid Miniprep Kit	NA0150	Sigma-Aldrich
GenElute™ HP Plasmid Midiprep Kit	NA0200	Sigma-Aldrich
GeneRuler™ 1 kb DNA-Ladder	SM0312	Thermo Fisher
Glycerol	G5516	Sigma-Aldrich
Glycine	G7126	Sigma-Aldrich
GlycoBlue™ Coprecipitant	AM9516	Thermo Fisher
Hexadimethrine bromide	107689	Sigma-Aldrich
HighPrep™ PCR Clean-up System	AC-60050	MagBio Genomics
Hydrochloric acid	1099110001	VWR Chemicals
Hydroxylamine	438227	Sigma-Aldrich
Hygromycin B Gold	ant-hg-1	InvivoGen
Immobilon Western HRP Substrat	WBKLS0500	Merck Millipore
InstantBlue™		Expedeon
Iodoacetamide (IAA)	I6125	Sigma-Aldrich
KAPA2G Robust HotStart ReadyMix	KK5701	Sigma-Aldrich
KAPAHiFi™ Hot-Start ReadyMix (2X)	KM2605	Roche
Klenow Fragment (3'→5' exo-)	M0212S	New England BioLabs
LB-Medium (Lennox)	X964.2	Carl Roth
Magnesium chloride hexahydrate (MgCl2)	2189.1	Carl Roth
Manganese(II) chloride monohydrate	4320.1	Carl Roth
MEM Non-essential Amino Acid Solution (100×)	M7145	Sigma-Aldrich
Methanol	8388.6	Carl Roth
Micrococcal Nuclease	M0247S	New England BioLabs
M-MLV Reverse Transcriptase	M170	Promega
Monarch® DNA Gel Extraction Kit	T1020S	New England Biolabs
MOPS	M1254	Sigma-Aldrich
Mycoplasma PCR Detection Kit	G238	abm
N,N,N′,N′-Tetramethylethylenediamine	T9281	Sigma-Aldrich
NEB® 10-beta Competent E. coli (High Efficiency)	C3019I	New England BioLabs
NEBNext® Ultra™ II DNA Library Prep Kit for Illumina®	E7645S	New England BioLabs
NEBNext® Ultra™ II RNA Library Prep Kit for Illumina®	E7770S	New England BioLabs
NEBNext® dA-Tailing Reaction Buffer	B6059S	New England Biolabs
NEBNext® Poly(A) mRNA Magnetic Isolation Module	E7490S	New England BioLabs
NEBNext® Ultra™ II End Repair/dA-Tailing Module	E7546S	New England BioLabs
NEBNext® Ultra™ II Q5® Master Mix	M0544	New England BioLabs
NEBuffer™ 2	B7002S	New England Biolabs
N-Lauroylsarcosine sodium salt	8.14715	Sigma-Aldrich
Opti-MEM™	31985062	Thermo Fisher
PageRuler™ Prestained Protein Ladder	26617	Thermo Fisher
Paraformaldehyde	P6148	Sigma-Aldrich
PBS, pH 7.4	10010-056	Thermo Fisher
Penicillin-Streptomycin	P4333	Sigma-Aldrich
Phosphatase Inhibitor Cocktail 3	P0044	Sigma-Aldrich
Pierce™ BCA Protein Assay Kit	23225	Thermo Fisher
Poly(ethyleneimine) solution	P3143	Sigma-Aldrich
Potassium chloride	P9333	Sigma-Aldrich
Potassium phosphate monobasic	P5655	Sigma-Aldrich
Protease Inhibitor Cocktail	P8340	Sigma-Aldrich
Protein A Agarose	20333	Thermo Fisher
Protein A Magnetic Beads	S1425S	New England BioLabs
Protein G Agarose	gel-agg-5	InvivoGen
Protein G Magnetic Beads	S1430S	New England BioLabs
Proteinase K	EO0491	Thermo Fisher
Puromycin	ant-pr-1	InvivoGen
Quant-iT™ PicoGreen™ dsDNA-Reagent	P7581	Thermo Fisher
Quick-DNA Midiprep Plus Kit	D4075	Zymo Research
rCutSmart Buffer (10x)	B6004	New England Biolabs
ReproSil-Pur C18-AQ 1.9 μm resin		Dr. Maisch
RiboLock RNase Inhibitor (40 U/µl)	EO0381	Thermo Fisher
RNase A	EN0531	Thermo Fisher
ROTI®Phenol/Chloroform/Isoamyl alcohol	A156.1	Carl Roth
ROTIPHORESE®Gel 30 (37,5:1)	3029.1	Carl Roth
Shrimp Alkaline Phosphatase (rSAP)	M0371S	New England BioLabs
Sodium ascorbate	3149.1	Carl Roth
Sodium chloride	3957.2	Carl Roth
Sodium dodecyl sulfate (SDS)	2326.5	Carl Roth
SpeI (Bcu)	ER1251	Thermo Fisher
Spermidine	7161.1	Carl Roth
Streptavidin Magnetic Beads	S1420S	New England BioLabs
Sulfo-Cyanin-3-azid	A1330	Lumiprobe
T4 DNA Ligase	EL0011	Thermo Fisher
T4 DNA Ligase Reaction Buffer	B0202S	New England BioLabs
Tango-Buffer (10X)	BY5	Thermo Fisher
Terminal Transferase (TDT)	M0315S	New England BioLabs
TMTsixplex™ Isobaric Label Reagent Set	90062	Thermo Fisher
TRI Reagent®	93289	Thermo Fisher
Trifluoroacetic acid (TFA)	108262	Merck Millipore
TRIS hydrochloride	9090.2	Carl Roth
Triton™ X-100	X100	Sigma-Aldrich
Trizma® base	T1503	Sigma-Aldrich
Trypsin-EDTA (0.05%)	25300054	Thermo Fisher
TWEEN® 20	P1379	Sigma-Aldrich
VECTASHIELD HardSet Antifade Mounting Medium with DAPI	VEC-H-1500	Biozol
XhoI	ER0691	Thermo Fisher
