# Supplementary material for: RNAPII-dependent ATM signaling at collisions with replication forks
Source: Nat Commun. 2023 Aug 24;14:5147. doi: 10.1038/s41467-023-40924-4 (PMC10449895; doi:10.1038/s41467-023-40924-4)
Supplement: Supplementary file 6 — Source Data [file 41467_2023_40924_MOESM6_ESM.xlsx]

## Sheet: 1b-c
WT/P							CS/P
Symbol	logFC	logCPM	F	PValue	FDR		Symbol	logFC	logCPM	F	PValue	FDR	neg Log10 Pvalue
LRRTM4	2.51478	2.80155	43.121	2.86398e-09	3.25062e-05		DKK1	-2.29551	8.7445	936.524	3.84743e-51	4.36683e-47	50.4148
ND4	-0.54317	9.68513	35.369	4.46888e-08	0.000253609		ERRFI1	-1.90892	8.82002	729.708	1.68567e-46	9.56618e-43	45.7732
ND5	-0.54468	8.60403	33.186	1.01974e-07	0.000385803		GDF15	1.78879	7.85818	529.207	1.01443e-40	3.74144e-37	39.9938
ATP6	-0.491737	9.56156	31.005	2.36148e-07	0.000670069		PALLD	-1.90566	7.92093	525.791	1.31857e-40	3.74144e-37	39.8799
ATP8	-0.655886	6.3863	27.1999	1.06315e-06	0.00241336		CYP24A1	-2.63573	6.94518	478.279	5.92309e-39	1.34454e-35	38.2275
ND2	-0.473947	9.3954	24.1274	3.72628e-06	0.00704887		SCG2	2.76647	5.98045	421.499	8.65931e-37	1.63805e-33	36.0625
ND1	-0.463884	8.55791	23.463	4.91117e-06	0.00796311		SLC2A1	1.38219	8.14649	397.74	8.22385e-36	1.33344e-32	35.0849
COX1	-0.323222	10.7424	22.4757	7.42786e-06	0.0105383		NRIP1	-6.61529	5.48335	383.014	3.50753e-35	4.97631e-32	34.455
ND4L	-0.52922	6.96973	20.6258	1.63077e-05	0.0197452		CDKN1A	1.39703	7.94986	377.289	6.2399e-35	7.86921e-32	34.2048
COX3	-0.327825	9.89822	20.4753	1.73966e-05	0.0197452		FDXR	1.57754	7.27665	353.823	7.13444e-34	8.09759e-31	33.1466
GAS6	0.479286	6.77068	19.0588	3.2132e-05	0.0331544		PHLDB2	-1.56572	7.73111	349.179	1.17302e-33	1.21035e-30	32.9307
PLOD2	0.600706	5.51754	18.4082	4.27264e-05	0.040412		VCAN	-2.67091	6.49488	342.859	2.32762e-33	2.20154e-30	32.6331
NA	-0.443314	7.95856	17.9692	5.18456e-05	0.0452652		MALL	-1.28296	8.24038	300.856	2.89343e-31	2.52618e-28	30.5386
RNR2	-0.301503	11.0664	17.0454	7.81423e-05	0.0633511		GJC1	-2.30427	6.30725	293.334	7.24328e-31	5.87223e-28	30.1401
ND6	-0.453308	7.10629	16.7415	8.95199e-05	0.0677368		TSC22D1	1.20058	8.00755	292.175	8.35639e-31	6.323e-28	30.078
SRRM2	-0.2682	9.42308	16.5917	9.5737e-05	0.0679134		NA	-1.29267	8.09792	290.243	1.06147e-30	7.52977e-28	29.9741
POLR3GL	1.00524	4.09544	16.3323	0.00010758	0.069493		SEC31A	-2.95998	5.81309	286.899	1.61071e-30	1.07539e-27	29.793
CYTB	-0.374801	8.25489	16.2787	0.000110209	0.069493		AKAP12	-0.920353	10.6861	286.196	1.75917e-30	1.10925e-27	29.7547
TFRC	-0.247824	9.12029	15.2113	0.000178803	0.106811		SCD	-0.984536	10.2656	285.223	1.98791e-30	1.18752e-27	29.7016
ID1	0.268277	8.26529	15.0641	0.000191237	0.108527		DHCR24	-1.08579	8.55155	251.427	1.70828e-28	9.6945e-26	27.7674
RNR1	-0.249628	10.1789	14.2654	0.000276033	0.149189		FAM122B	-1.34965	7.34604	221.211	1.34754e-26	7.28313e-24	25.8705
NDRG1	0.405615	6.43714	14.0563	0.000304047	0.156861		AP1M2	1.36796	6.98721	220.7	1.45595e-26	7.51137e-24	25.8369
NEAT1	-0.332872	7.35121	13.8773	0.000330363	0.163027		GPX1	0.975035	8.41553	211.094	6.39134e-26	3.15399e-23	25.1944
MYLK	1.44479	2.76263	13.1417	0.000465548	0.220166		CYB5B	-0.91469	9.059	206.036	1.41942e-25	6.71268e-23	24.8479
C17orf80	-0.486912	5.6168	12.8709	0.000528678	0.24002		PDLIM5	-1.61487	6.69311	195.228	8.17565e-25	3.71175e-22	24.0875
EP400	-0.335323	6.85152	12.6669	0.000582017	0.254073		GSTP1	0.861416	9.28716	190.172	1.89692e-24	8.10752e-22	23.722
ND3	-0.33849	7.76302	12.4002	0.000660179	0.269092		ZFP36L1	-1.4221	6.87486	190.073	1.92866e-24	8.10752e-22	23.7147
LINC01000	-0.613063	5.12161	12.3885	0.000663838	0.269092		TM7SF2	2.24874	5.26096	188.906	2.34764e-24	9.51632e-22	23.6294
PLPPR2	-0.52704	5.19934	11.9479	0.000818382	0.310502		AHNAK	-0.974069	8.85981	187.925	2.77091e-24	1.08448e-21	23.5574
LOC646762	-0.926855	3.89541	11.942	0.000820711	0.310502		RHOBTB3	-1.11181	7.71852	187.291	3.08499e-24	1.16715e-21	23.5107
RPEL1	-1.58196	2.93839	11.8557	0.000855196	0.313112		GAS6	1.33438	6.77068	181.366	8.52327e-24	3.12062e-21	23.0694
JRK	-0.542215	5.0965	11.7438	0.000902102	0.319964		HSPH1	-0.997416	8.23593	180.986	9.10346e-24	3.22888e-21	23.0408
CMTM8	0.662091	4.71848	11.604	0.000964518	0.322845		CA2	1.70595	5.88614	171.911	4.51727e-23	1.55367e-20	22.3451
MALAT1	-0.334405	7.98926	11.5984	0.000967112	0.322845		COL18A1	0.994213	7.67846	165.924	1.33976e-22	4.47245e-20	21.873
TNFRSF6B	0.48731	5.50148	11.3986	0.00106437	0.345159		RPS27L	1.38302	6.44791	165.361	1.48604e-22	4.81902e-20	21.828
HUWE1	-0.210702	8.81515	11.2902	0.00112132	0.353527		ERI1	-1.24039	7.07169	162.282	2.62819e-22	8.28611e-20	21.5803
HOOK1	0.477765	5.4832	11.2151	0.0011626	0.356636		CYFIP2	1.29549	6.49995	160.455	3.69763e-22	1.13427e-19	21.4321
AP1S3	-0.263948	7.63673	11.1338	0.00120906	0.361127		DST	-1.30469	7.01883	158.271	5.58144e-22	1.66709e-19	21.2533
MANF	0.342697	6.57605	11.0787	0.00124163	0.361345		LDLR	-1.34366	6.88136	157.276	6.74041e-22	1.96163e-19	21.1713
PLEC	-0.198263	9.55976	10.8174	0.00140884	0.399758		PCDH7	-1.64843	6.16488	156.484	7.8366e-22	2.22363e-19	21.1059
BOD1L1	-0.417438	6.02396	10.6815	0.00150487	0.400924		MTAP	-0.895588	8.224	151.831	1.91846e-21	5.31085e-19	20.717
COL12A1	-0.305673	7.02738	10.5989	0.00156653	0.400924		ABCC2	-1.27519	7.11325	149.746	2.88118e-21	7.78605e-19	20.5404
SACS	-0.272135	7.23896	10.5714	0.00158762	0.400924		CPA4	-2.84451	4.85461	147.781	4.24087e-21	1.11939e-18	20.3725
NECTIN3	0.496292	5.43108	10.5234	0.00162513	0.400924		TXNRD1	-0.729939	9.3728	142.201	1.29333e-20	3.33619e-18	19.8883
COX2	-0.279603	9.69871	10.444	0.00168921	0.400924		NR2F2	-1.10174	7.11986	141.825	1.39582e-20	3.52057e-18	19.8552
PNN	-0.237965	7.89596	10.436	0.00169585	0.400924		MT2A	-1.00802	7.61916	141.715	1.42723e-20	3.52154e-18	19.8455
ZNF621	-0.539726	4.94345	10.3998	0.00172603	0.400924		DCBLD2	-0.684496	9.95509	133.717	7.42238e-20	1.78146e-17	19.1295
BLVRA	0.594427	4.69429	10.3899	0.00173437	0.400924		ARHGAP18	-1.02537	7.32121	133.646	7.53394e-20	1.78146e-17	19.123
TEP1	-0.570256	5.02409	10.3767	0.00174558	0.400924		NHP2	0.890709	7.78841	133.377	7.97233e-20	1.84665e-17	19.0984
NA	-0.278223	7.51254	10.3527	0.00176619	0.400924		CST3	1.14568	6.7563	132.133	1.03611e-19	2.31158e-17	18.9846
NUP107	0.28767	7.12832	10.2305	0.00187483	0.417242		RPS18	0.646635	10.3848	132.121	1.03868e-19	2.31158e-17	18.9835
ZNF791	0.805755	3.93225	10.128	0.00197127	0.430267		ARHGAP29	-0.78892	8.68035	130.834	1.36429e-19	2.97782e-17	18.8651
FASN	-0.174025	10.7624	9.8297	0.0022823	0.488756		DUSP4	1.19521	6.67009	130.431	1.48623e-19	3.18278e-17	18.8279
MRM3	-0.416319	5.69485	9.76023	0.00236175	0.496405		DHCR7	-1.10382	7.01024	128.167	2.41255e-19	5.04183e-17	18.6175
UQCRFS1	0.274365	7.12001	9.72208	0.00240659	0.496632		BDNF	-1.45613	6.24549	128.108	2.44318e-19	5.04183e-17	18.612
NOS3	0.625134	4.53881	9.64994	0.00249382	0.505443		IGF2BP3	-1.43467	6.30483	127.316	2.89825e-19	5.87413e-17	18.5379
RAD51D	-0.811545	3.72127	9.5639	0.00260213	0.518144		MKI67	-0.753541	9.12166	127.05	3.06926e-19	6.11159e-17	18.513
KIAA0586	-0.572534	4.61784	9.51056	0.00267171	0.518677		ADAM9	-0.813031	8.09486	126.476	3.47524e-19	6.80068e-17	18.459
SFXN5	-0.788797	3.82709	9.49213	0.00269621	0.518677		FLNA	-0.655267	9.98968	126.338	3.58108e-19	6.88903e-17	18.446
NKTR	-0.375758	5.93624	9.45301	0.00274895	0.52001		DDX54	-1.01574	7.24608	125.417	4.3743e-19	8.25027e-17	18.3591
C11orf49	0.61811	4.57758	9.39841	0.00282437	0.525519		RPL3	0.584347	11.11	125.325	4.46314e-19	8.25027e-17	18.3504
OAF	0.461212	5.3144	9.3114	0.00294901	0.539859		RPL13AP5	0.623419	10.1777	125.28	4.50675e-19	8.25027e-17	18.3461
MKI67	-0.195427	9.12166	9.18662	0.00313777	0.559747		PDE4B	0.961621	7.16785	125.003	4.78786e-19	8.62574e-17	18.3199
HOXB3	-0.96016	3.46642	9.1748	0.00315628	0.559747		FLNC	-1.01489	7.18337	124.357	5.51371e-19	9.77822e-17	18.2586
MAP11	-0.535926	4.87696	9.0501	0.00335866	0.586474		KATNAL1	-2.22691	5.19811	124.192	5.71575e-19	9.98058e-17	18.2429
NA	-0.985127	3.31977	8.96823	0.00349882	0.591918		NTSR1	0.730821	8.52863	123.293	6.96209e-19	1.19727e-16	18.1573
TIMM8A	-0.664469	4.17106	8.96373	0.00350669	0.591918		RPL13A	0.631199	10.0347	122.433	8.41618e-19	1.42573e-16	18.0749
AKAP12	-0.158645	10.6861	8.93673	0.00355433	0.591918		KITLG	-0.640846	10.1325	122.137	8.98485e-19	1.49968e-16	18.0465
FOXK1	-0.281045	6.95821	8.91207	0.00359844	0.591918		EEF1A1	0.507076	12.9978	119	1.80682e-18	2.97208e-16	17.7431
GOLGA8B	-0.337573	6.44321	8.86371	0.00368658	0.597752		ACTB	-0.567504	11.0726	117.809	2.36219e-18	3.83013e-16	17.6267
ID2	0.355807	6.30092	8.78406	0.00383666	0.597927		RPL12	0.634161	9.70011	113.496	6.31476e-18	1.00947e-15	17.1996
WNK1	-0.286484	6.85301	8.78251	0.00383965	0.597927		HUWE1	-0.691544	8.81515	113.225	6.72081e-18	1.05946e-15	17.1726
RPS6KB1	-0.269869	6.91024	8.75519	0.00389262	0.597927		SLC38A2	-0.620751	9.73126	111.625	9.73597e-18	1.51374e-15	17.0116
IGFBP2	0.245631	7.62658	8.65559	0.00409223	0.597927		NR2F1	-1.4729	5.9718	111.285	1.05362e-17	1.61603e-15	16.9773
MOCOS	0.632262	4.38635	8.59858	0.00421122	0.597927		IER5L	0.800908	7.84996	109.651	1.54391e-17	2.33645e-15	16.8114
CA2	0.452496	5.88614	8.59396	0.00422101	0.597927		MSX1	0.835914	7.57963	108.874	1.85343e-17	2.76795e-15	16.732
ARL6IP6	0.378337	6.00574	8.57742	0.00425629	0.597927		MYH9	-0.649932	9.24771	108.454	2.04656e-17	3.01668e-15	16.689
CCNC	-0.301824	6.71465	8.57447	0.00426262	0.597927		ATG12	-0.950278	7.20118	107.552	2.53365e-17	3.68679e-15	16.5963
NBEAL2	-0.304828	6.68184	8.56469	0.00428366	0.597927		INSIG1	-1.35744	6.15429	105.607	4.02857e-17	5.78788e-15	16.3948
SH2B3	0.451827	5.35487	8.55769	0.00429878	0.597927		UBE2H	-0.975131	7.18496	105.511	4.12166e-17	5.84761e-15	16.3849
TAOK1	-0.440419	5.38456	8.53985	0.00433756	0.597927		FAT1	-0.685724	10.2122	103.844	6.15688e-17	8.62723e-15	16.2106
PMS1	-0.411245	5.6223	8.52671	0.00436637	0.597927		RRM2	-0.651501	9.13513	102.905	7.7285e-17	1.06974e-14	16.1119
ZNF33B	-0.605969	4.3858	8.52392	0.00437251	0.597927		PSAP	0.599232	9.39619	102.808	7.91277e-17	1.08205e-14	16.1017
TMEM50B	-0.488559	5.08198	8.46917	0.00449485	0.602703		RPS6	0.553725	10.7464	101.125	1.1933e-16	1.61237e-14	15.9233
HCFC1	-0.222054	7.68008	8.44274	0.00455518	0.602703		ZBED2	-2.72286	4.30011	99.8955	1.61455e-16	2.15589e-14	15.7919
HSF4	-1.09376	3.20728	8.42541	0.00459518	0.602703		PSME1	0.968732	6.73594	99.3182	1.86204e-16	2.45745e-14	15.73
MST1P2	-0.741344	4.0458	8.41481	0.00461984	0.602703		AXL	-1.05596	6.62632	96.8905	3.40823e-16	4.44637e-14	15.4675
ZXDB	-0.643027	4.33763	8.38199	0.00469704	0.605558		MIF	0.617812	9.17623	96.4319	3.82386e-16	4.93191e-14	15.4175
B3GALNT2	0.337312	6.1608	8.34892	0.0047762	0.605558		ITPRID2	-0.549991	10.1789	96.0646	4.19382e-16	5.3483e-14	15.3774
RPP25	0.659267	4.25111	8.33835	0.00480179	0.605558		ATP5PD	0.774512	7.63711	95.4975	4.83844e-16	6.10182e-14	15.3153
ASPHD2	0.761135	3.74226	8.29419	0.00491023	0.605576		RNPEP	0.784479	7.33492	93.9255	7.20763e-16	8.98974e-14	15.1422
NBPF12	-0.430097	5.6049	8.2706	0.00496918	0.605576		RPLP1	0.537887	10.6273	93.2991	8.45602e-16	1.04322e-13	15.0728
BECN1	-0.375294	5.91664	8.25377	0.00501172	0.605576		HK2	-1.05551	6.63866	93.166	8.74874e-16	1.06772e-13	15.0581
KMT2A	-0.330828	6.40768	8.25234	0.00501535	0.605576		MET	-0.667019	8.39212	92.5721	1.01856e-15	1.22986e-13	14.992
RUBCN	-0.478458	5.0805	8.20533	0.00513622	0.609898		RPS3A	0.554069	9.68097	92.4698	1.04565e-15	1.24298e-13	14.9806
LOC389641	0.813144	3.7145	8.17789	0.00520817	0.609898		MPP7	-0.937977	6.90561	92.4487	1.05133e-15	1.24298e-13	14.9783
MAVS	-0.21348	7.75204	8.17631	0.00521234	0.609898		LIMA1	-0.816918	7.40102	92.1099	1.14694e-15	1.34204e-13	14.9405
JUNB	0.321999	6.55558	8.14711	0.00529012	0.612682		RPS2	0.501556	11.4629	89.805	2.08231e-15	2.39416e-13	14.6815
TNIP1	0.437796	5.31154	8.04711	0.00556576	0.630995		MTUS1	0.747132	7.52793	89.794	2.0883e-15	2.39416e-13	14.6802
EPM2A	1.30836	2.68017	8.04161	0.00558134	0.630995		PHPT1	1.07914	6.27282	89.6705	2.15656e-15	2.4477e-13	14.6662
RN7SL2	-0.937305	3.22593	8.02534	0.00562771	0.630995		RPL27A	0.566865	9.49796	89.2703	2.39384e-15	2.69011e-13	14.6209
CEBPG	0.328759	6.12091	7.99531	0.00571435	0.630995		PPP3CA	0.666623	7.96996	88.96	2.59608e-15	2.88878e-13	14.5857
FKBP5	-0.235284	7.29574	7.99124	0.00572621	0.630995		RPL37A	0.58444	9.2944	88.9186	2.62435e-15	2.89189e-13	14.581
FAM192A	-0.362238	5.91476	7.91898	0.00594088	0.640293		RBP7	1.52183	5.15605	88.5572	2.88494e-15	3.14847e-13	14.5399
CBWD5	0.259166	6.89699	7.91056	0.00596643	0.640293		RPLP2	0.561846	9.85375	87.9314	3.40035e-15	3.67561e-13	14.4685
HECTD1	-0.216361	7.74289	7.90616	0.00597983	0.640293		SORT1	-1.61731	5.40611	87.7552	3.56175e-15	3.81376e-13	14.4483
SLC25A28	-0.436263	5.16887	7.76452	0.00642827	0.674479		ADGRF1	0.892464	6.73757	87.3824	3.92964e-15	4.13208e-13	14.4056
AKAP17A	-0.321837	6.2792	7.75081	0.00647351	0.674479		CKB	0.566395	9.32366	87.3802	3.93185e-15	4.13208e-13	14.4054
HS3ST1	0.275358	6.78218	7.74964	0.00647737	0.674479		RPS16	0.546461	9.94539	87.2319	4.08893e-15	4.25774e-13	14.3884
ALG3	0.343915	6.03639	7.65418	0.00680178	0.69603		RPL29	0.557662	9.59716	86.0305	5.62193e-15	5.80081e-13	14.2501
TRIAP1	-0.371061	5.86642	7.65268	0.00680699	0.69603		CTNNAL1	-0.858599	7.05956	85.8858	5.84265e-15	5.97424e-13	14.2334
IQGAP3	-0.371715	5.61616	7.61636	0.00693492	0.702162		ALDH3A2	0.838432	7.03374	85.8234	5.94047e-15	6.02003e-13	14.2262
ONECUT2	-0.689669	3.76126	7.57523	0.00708284	0.702162		HNRNPD	-0.588201	9.11169	85.074	7.25523e-15	7.28733e-13	14.1393
SPHK2	-0.544861	4.57009	7.55926	0.00714115	0.702162		STK39	-0.719458	7.77459	83.9366	9.84355e-15	9.80038e-13	14.0068
ZNF579	0.409126	5.4931	7.55059	0.00717301	0.702162		SERPINB5	1.35812	5.3354	81.3301	1.99549e-14	1.96946e-12	13.7
HERC2P2	-0.312069	6.29409	7.5493	0.00717776	0.702162		PIP4K2A	-1.1544	6.21611	80.8798	2.25707e-14	2.20843e-12	13.6465
ANKRD11	-0.186253	8.37826	7.53263	0.00723946	0.702162		ENC1	-1.25354	5.82778	80.6414	2.40946e-14	2.33738e-12	13.6181
PIEZO1	-0.207845	7.98154	7.51642	0.00730002	0.702162		FASN	-0.501879	10.7624	80.2343	2.69439e-14	2.59074e-12	13.5695
ZNF668	0.494133	4.83767	7.49562	0.0073785	0.703747		TMEM14C	0.998244	6.25203	80.2049	2.71628e-14	2.59074e-12	13.566
OXSR1	-0.299691	6.3039	7.46794	0.00748429	0.707889		ROCK1	-0.969104	6.57998	78.8894	3.90547e-14	3.69392e-12	13.4083
PTPN1	0.268212	6.71959	7.39986	0.00775124	0.717315		RPL13	0.493627	10.9473	78.7138	4.10022e-14	3.84607e-12	13.3872
PRR12	-0.369477	5.84613	7.3931	0.00777828	0.717315		PRDX5	0.702986	7.53479	78.5414	4.30116e-14	4.00149e-12	13.3664
PRKDC	-0.170207	9.52287	7.38938	0.00779322	0.717315		SERF2	0.815731	7.14606	77.7143	5.41461e-14	4.99641e-12	13.2664
FAM171A2	0.437312	5.11081	7.37857	0.00783674	0.717315		CS	-0.629574	8.21141	77.4621	5.80963e-14	5.31769e-12	13.2359
CAD	-0.18389	8.07156	7.34515	0.00797295	0.718755		CLU	-0.701595	7.6539	77.324	6.03835e-14	5.48282e-12	13.2191
BORCS5	-1.07195	2.94978	7.32548	0.00805426	0.718755		SACS	-0.783611	7.23896	76.8085	6.97634e-14	6.28424e-12	13.1564
TNFRSF12A	0.238203	7.03355	7.32406	0.00806016	0.718755		ZNF440	-4.94969	3.4576	76.7486	7.0946e-14	6.34045e-12	13.1491
CLU	0.194325	7.6539	7.25759	0.00834164	0.718755		CRIP1	0.93996	6.37637	76.4751	7.66084e-14	6.79301e-12	13.1157
LRRC42	0.284309	6.49273	7.24655	0.00838937	0.718755		CAV1	-0.567469	8.87997	76.2809	8.09092e-14	7.11875e-12	13.092
DLG1	0.304022	6.23175	7.23422	0.00844299	0.718755		NIPSNAP1	0.799854	6.95431	74.6884	1.26929e-13	1.10819e-11	12.8964
ZNF814	-1.03433	2.87764	7.22596	0.00847913	0.718755		CCDC86	-0.81261	7.00876	74.6018	1.3009e-13	1.12712e-11	12.8858
SLC29A2	-0.368526	5.59819	7.21878	0.0085107	0.718755		ITGA2	-1.33162	5.63798	74.2129	1.45316e-13	1.2495e-11	12.8377
DNHD1	-0.853529	3.25483	7.21137	0.00854336	0.718755		HNRNPAB	0.522532	9.2412	73.9785	1.5536e-13	1.32581e-11	12.8087
CFD	0.321697	6.31974	7.20637	0.00856551	0.718755		PCSK9	-1.11605	6.15198	73.9186	1.58037e-13	1.3386e-11	12.8012
KIF13A	-0.454192	4.97003	7.18988	0.00863889	0.718755		RPS12	0.511783	9.7343	73.5536	1.75412e-13	1.47476e-11	12.7559
HMGN3	0.437793	5.36119	7.17952	0.00868534	0.718755		RPL30	0.495868	9.64005	72.9983	2.0567e-13	1.71644e-11	12.6868
CLN8	-0.460584	4.90657	7.17798	0.00869227	0.718755		MDM2	0.62673	7.93185	72.8513	2.1454e-13	1.77739e-11	12.6685
ZBED2	-0.513549	4.30011	7.16363	0.00875707	0.718755		BAX	0.985454	6.17057	72.745	2.2119e-13	1.81295e-11	12.6552
AQP3	0.6131	4.07355	7.13506	0.00888763	0.718755		RPS24	0.513843	9.4866	72.7319	2.22026e-13	1.81295e-11	12.6536
SERF2	0.262782	7.14606	7.13407	0.00889219	0.718755		FTL	0.472737	10.5167	72.6865	2.24948e-13	1.82368e-11	12.6479
BRAT1	0.283015	6.55243	7.10792	0.00901355	0.718755		RPL26	0.519434	9.23416	70.9783	3.68604e-13	2.96713e-11	12.4334
MPHOSPH8	-0.312615	6.17574	7.10054	0.00904809	0.718755		TKFC	0.880286	6.62376	70.8887	3.78331e-13	3.02399e-11	12.4221
RRP1B	-0.199503	7.71431	7.08238	0.0091337	0.718755		EEF1G	0.470951	10.5088	70.2892	4.50522e-13	3.57583e-11	12.3463
MAP3K6	0.430499	5.25577	7.07526	0.0091675	0.718755		NOP53	0.615978	7.91898	69.9629	4.95593e-13	3.90454e-11	12.3049
CLSTN3	-0.605235	4.34773	7.07215	0.00918234	0.718755		SLC25A6	0.503869	9.65484	69.9407	4.98818e-13	3.90454e-11	12.3021
PPP1R18	0.384742	5.3864	7.05588	0.00926018	0.719884		ALDH7A1	0.953099	6.41277	69.726	5.31174e-13	4.12933e-11	12.2748
LRRC37A3	-0.896918	3.29322	7.01714	0.00944832	0.729513		GRN	0.650515	7.57834	69.6004	5.51093e-13	4.25504e-11	12.2588
ATM	-0.418529	5.1263	6.99842	0.00954071	0.729622		CAMSAP2	-1.08918	6.03827	69.2905	6.03538e-13	4.62848e-11	12.2193
UBR4	-0.208703	7.70309	6.97929	0.00963603	0.729622		DUSP5	-0.788746	7.03072	68.5711	7.45891e-13	5.68179e-11	12.1273
SMPD4	-0.200649	7.68035	6.96506	0.0097076	0.729622		RPS14	0.490552	9.59424	68.0258	8.76325e-13	6.63086e-11	12.0573
GABARAP	0.278586	6.54074	6.95901	0.0097382	0.729622		RPS11	0.49447	9.66753	67.9943	8.84534e-13	6.64865e-11	12.0533
WDR83	-0.623323	4.16606	6.94226	0.00982343	0.729622		DHX37	-0.84846	6.81378	67.2156	1.11458e-12	8.32271e-11	11.9529
AP3S1	0.176735	8.44673	6.93973	0.0098364	0.729622		RPL36	0.543183	9.11187	67.0673	1.16487e-12	8.61968e-11	11.9337
RNF141	-0.193302	7.85686	6.9274	0.00989972	0.729622		DDN	-1.37788	5.3329	67.0539	1.16954e-12	8.61968e-11	11.932
TNS4	0.335808	5.6545	6.88228	0.0101351	0.73894		NPW	0.609522	7.85058	66.8156	1.25563e-12	9.19443e-11	11.9011
IER5L	0.211679	7.84996	6.87826	0.0101564	0.73894		CAD	-0.576104	8.07156	66.4574	1.39741e-12	1.01671e-10	11.8547
TINAGL1	0.375318	5.596	6.84224	0.0103489	0.740173		ANXA3	-0.672411	7.64725	66.3654	1.43643e-12	1.03844e-10	11.8427
C22orf46	-0.627445	3.92517	6.83999	0.010361	0.740173		PRKD3	-2.13814	4.27226	66.3217	1.45533e-12	1.04544e-10	11.837
KLHL26	0.505475	4.5931	6.83853	0.0103689	0.740173		TP53I3	1.7345	4.40992	66.1585	1.5282e-12	1.09088e-10	11.8158
KCNK6	-0.625738	4.16777	6.81918	0.0104742	0.742137		CAV2	-0.646152	7.63735	65.8236	1.68965e-12	1.1986e-10	11.7722
ELP6	-0.4257	5.08578	6.80949	0.0105272	0.742137		S100A4	0.577684	8.04301	65.7268	1.73951e-12	1.2263e-10	11.7596
CIB1	0.322974	5.95831	6.79233	0.010622	0.743467		CFD	0.902541	6.31974	65.705	1.75094e-12	1.22674e-10	11.7567
HIPK2	-0.260314	6.66251	6.75407	0.0108364	0.743467		EEF1B2	0.526406	8.90537	65.6569	1.77641e-12	1.23695e-10	11.7505
FOXN2	-0.362864	5.53955	6.74257	0.0109018	0.743467		VCL	-0.674968	7.58347	64.7358	2.34493e-12	1.62286e-10	11.6299
EML2	0.346577	5.9571	6.74246	0.0109024	0.743467		MOSPD1	-1.10886	5.86389	64.2321	2.73134e-12	1.87883e-10	11.5636
AMZ2	0.240039	7.03113	6.73505	0.0109447	0.743467		ELOB	0.684329	7.14317	63.9719	2.95587e-12	2.02103e-10	11.5293
ZNF567	0.889511	2.93799	6.73189	0.0109628	0.743467		COTL1	-0.542124	8.48921	63.7859	3.1278e-12	2.12578e-10	11.5048
ZNF629	-0.329942	5.93799	6.66287	0.011366	0.743467		RPS21	0.527466	8.74447	63.7437	3.16825e-12	2.14046e-10	11.4992
MAL2	-0.205359	7.72441	6.65474	0.0114145	0.743467		ALCAM	-0.856824	6.6303	63.4218	3.49466e-12	2.347e-10	11.4566
CCNL2	-0.304849	6.23947	6.64335	0.0114828	0.743467		RPL14	0.480347	9.51373	63.3178	3.60722e-12	2.40835e-10	11.4428
TNNT1	0.247996	6.83036	6.62463	0.011596	0.743467		RPSAP58	0.460269	10.3505	63.2962	3.63107e-12	2.4101e-10	11.44
ERBB3	0.376797	5.53788	6.62123	0.0116167	0.743467		RPL35	0.492942	9.11355	62.5251	4.5972e-12	3.03362e-10	11.3375
AGO3	-0.735396	3.51443	6.61706	0.0116422	0.743467		RPL31	0.52099	8.7297	61.8464	5.66376e-12	3.70834e-10	11.2469
SHKBP1	0.27068	6.52252	6.6096	0.0116878	0.743467		RPLP0	0.416088	11.2804	61.8342	5.68503e-12	3.70834e-10	11.2453
FOXO1	-0.582484	4.06172	6.6083	0.0116957	0.743467		S100A6	0.510909	9.084	61.6818	5.95851e-12	3.86452e-10	11.2249
RC3H2	-0.360913	5.62586	6.6008	0.0117418	0.743467		USP11	0.772817	6.73613	61.575	6.15811e-12	3.97128e-10	11.2106
ADAM19	0.409062	5.03789	6.56685	0.0119529	0.743467		PRKCSH	0.527041	8.34217	61.2202	6.87164e-12	4.40639e-10	11.1629
ACACA	-0.209735	7.64908	6.55876	0.0120038	0.743467		G6PC3	0.859778	6.308	61.1887	6.93909e-12	4.42465e-10	11.1587
LPIN1	-0.482818	4.47342	6.55567	0.0120232	0.743467		MEGF8	0.954666	5.99894	61.0501	7.24316e-12	4.59273e-10	11.1401
AGRN	-0.248745	6.95	6.54676	0.0120796	0.743467		RPL19	0.440527	10.2258	60.6536	8.19101e-12	5.16489e-10	11.0867
C8orf33	-0.225971	7.21249	6.54449	0.0120941	0.743467		PFKP	-0.534899	8.37332	60.5653	8.41881e-12	5.25118e-10	11.0747
ZNF711	-0.799696	3.22607	6.54041	0.01212	0.743467		RPS29	0.563303	8.13343	60.5522	8.45297e-12	5.25118e-10	11.073
POT1	-0.419919	5.11551	6.52521	0.0122172	0.743467		PTP4A1	0.500936	8.94173	60.547	8.46666e-12	5.25118e-10	11.0723
SCAMP5	0.697705	3.93356	6.509	0.0123217	0.743467		DUSP6	0.769206	6.94918	60.4541	8.71481e-12	5.37571e-10	11.0597
ABCA5	-0.865753	3.12595	6.50889	0.0123224	0.743467		MYEOV	-0.82921	6.61324	60.2443	9.30273e-12	5.70735e-10	11.0314
HLA-C	0.186624	8.03712	6.49203	0.0124322	0.743467		MYO1E	0.991031	5.78846	60.2148	9.38843e-12	5.72896e-10	11.0274
FSD1	0.378978	5.35213	6.4833	0.0124894	0.743467		SULF2	1.45213	4.68128	60.1271	9.64867e-12	5.85628e-10	11.0155
PFKFB4	0.490037	4.5656	6.48207	0.0124974	0.743467		RPL7A	0.436237	10.192	60.0439	9.9022e-12	5.97819e-10	11.0043
PLS1	0.309986	6.0512	6.46751	0.0125935	0.743467		TPT1	0.437594	10.2838	59.9774	1.01095e-11	6.07105e-10	10.9953
NFAT5	-0.250035	6.8066	6.45217	0.0126956	0.743467		RRP12	-0.850014	6.57339	59.6721	1.11207e-11	6.64318e-10	10.9539
MYH9	-0.153822	9.24771	6.45033	0.0127079	0.743467		IRS1	-0.851532	6.62189	59.0548	1.3493e-11	8.01811e-10	10.8699
ELK3	0.383036	5.21213	6.44588	0.0127377	0.743467		RPS4X	0.455389	9.81332	58.9375	1.39993e-11	8.27561e-10	10.8539
NA	-0.843614	3.42468	6.44486	0.0127446	0.743467		DDX39A	-0.607533	7.58062	58.1998	1.76602e-11	1.03496e-09	10.753
RN7SL1	-0.885066	3.07289	6.43112	0.0128371	0.743467		RNF187	0.623577	7.41983	58.1903	1.77131e-11	1.03496e-09	10.7517
AMFR	0.228075	7.07522	6.42812	0.0128574	0.743467		RDX	-0.636434	7.46082	58.1782	1.77812e-11	1.03496e-09	10.75
TET3	-0.34246	5.61955	6.42259	0.0128949	0.743467		COX1	-0.523156	10.7424	58.1507	1.79359e-11	1.03864e-09	10.7463
ZHX3	-0.555666	4.22951	6.42122	0.0129042	0.743467		TMA7	0.605187	7.53313	58.0967	1.82445e-11	1.05114e-09	10.7389
DIPK1A	0.637722	3.9386	6.38461	0.0131556	0.752493		ASAP1	-1.04453	5.92627	57.8729	1.95825e-11	1.12253e-09	10.7081
ALG14	0.773047	3.6226	6.37062	0.013253	0.752493		CCN1	-1.89012	4.42849	57.7771	2.01853e-11	1.15127e-09	10.695
SPATA2L	0.346751	5.6374	6.36288	0.0133073	0.752493		DSC2	0.889464	6.18494	57.4781	2.21916e-11	1.25937e-09	10.6538
KLHL36	0.421883	5.15064	6.35525	0.013361	0.752493		HLA-C	0.538638	8.03712	57.3122	2.33916e-11	1.32085e-09	10.6309
LINC00963	-0.58393	4.25501	6.34287	0.0134485	0.752493		RPSA	0.423562	10.7015	57.2966	2.35077e-11	1.32085e-09	10.6288
LOXL1-AS1	-0.910141	3.11549	6.34144	0.0134587	0.752493		EZR	-0.398741	10.8674	57.1709	2.44657e-11	1.36791e-09	10.6114
PLEK2	0.347287	5.66491	6.30943	0.0136881	0.75642		PLK2	0.77566	6.50776	57.041	2.54971e-11	1.41859e-09	10.5935
PKD1	-0.236721	7.0554	6.29603	0.0137854	0.75642		CNN2	-0.561291	7.8653	56.9441	2.62965e-11	1.44701e-09	10.5801
FGD5-AS1	-0.244137	6.83333	6.28759	0.013847	0.75642		VARS	-0.508122	8.69565	56.9361	2.63628e-11	1.44701e-09	10.579
NAXE	0.242561	6.89957	6.28419	0.0138719	0.75642		F3	-1.33986	5.11372	56.9329	2.63903e-11	1.44701e-09	10.5786
MZT2A	0.261776	6.75357	6.27551	0.0139357	0.75642		GPAT3	-1.136	5.71613	56.8912	2.67426e-11	1.45927e-09	10.5728
INSIG1	0.261751	6.15429	6.25578	0.0140819	0.75642		ASMTL	0.743607	6.64115	56.6378	2.89934e-11	1.57452e-09	10.5377
OVOL1	0.687784	3.87859	6.25177	0.0141117	0.75642		RPL11	0.459882	9.7559	56.2926	3.23726e-11	1.74966e-09	10.4898
HMGN5	0.726518	3.49102	6.24939	0.0141295	0.75642		ADGRG6	-0.759943	6.75581	55.9955	3.56036e-11	1.91517e-09	10.4485
SLC2A1	0.19114	8.14649	6.22972	0.0142774	0.75642		RPS19	0.686938	6.98138	55.9739	3.58508e-11	1.91764e-09	10.4455
CARMIL2	0.399691	5.20746	6.22333	0.0143258	0.75642		TP53INP1	1.38753	4.64545	55.962	3.59875e-11	1.91764e-09	10.4438
MTCH2	0.228209	7.01354	6.22132	0.014341	0.75642		RPL37	0.496642	8.48797	55.8558	3.72347e-11	1.97483e-09	10.4291
EXPH5	-0.524215	4.28723	6.2095	0.014431	0.75642		SUSD2	-2.40595	4.04039	55.5938	4.05026e-11	2.13816e-09	10.3925
BOLA2	0.324298	5.83732	6.19405	0.0145496	0.75642		ACTG1	-0.369544	11.639	55.3481	4.38328e-11	2.30325e-09	10.3582
RAB27A	0.835587	3.02959	6.17976	0.0146602	0.75642		MSN	-0.562302	7.97033	55.313	4.4331e-11	2.31869e-09	10.3533
CTNNAL1	-0.211519	7.05956	6.17963	0.0146612	0.75642		KIDINS220	-1.0157	5.84378	55.0412	4.83906e-11	2.51942e-09	10.3152
CCNH	0.400898	5.23999	6.1659	0.0147683	0.75642		HLA-A	0.646108	7.13898	55.0159	4.87872e-11	2.52847e-09	10.3117
SERTAD1	0.445682	5.07997	6.16527	0.0147732	0.75642		EEA1	-1.24296	5.29133	54.9669	4.95638e-11	2.55704e-09	10.3048
TRIM44	-0.351615	5.66309	6.16478	0.0147771	0.75642		CCND1	-0.43464	9.61409	54.7855	5.25551e-11	2.6991e-09	10.2794
DNAH1	0.788424	3.2931	6.15915	0.0148213	0.75642		HDAC1	0.488766	8.40668	54.1967	6.35954e-11	3.25139e-09	10.1966
PSMC1	0.202967	7.33051	6.14307	0.0149481	0.75642		RPS15	0.467948	9.08853	54.0016	6.77546e-11	3.44849e-09	10.1691
RPL15	0.149308	9.65854	6.13909	0.0149797	0.75642		UBB	0.400339	10.5518	53.886	7.0348e-11	3.55653e-09	10.1527
KRT222	0.86933	3.0629	6.13253	0.015032	0.75642		MBNL1	-0.522873	8.13373	53.8792	7.0504e-11	3.55653e-09	10.1518
AIMP1	0.292346	6.09308	6.12761	0.0150713	0.75642		CCNE2	-1.49663	4.95123	53.5764	7.78085e-11	3.90764e-09	10.109
PGGHG	-0.443104	5.04699	6.09909	0.0153012	0.75642		CLTC	-0.416398	9.91046	53.5352	7.88612e-11	3.94306e-09	10.1031
GPT2	0.326161	5.75576	6.09885	0.0153031	0.75642		PRDX2	0.534485	8.05556	53.4242	8.17689e-11	4.07051e-09	10.0874
TANK	0.305012	5.9719	6.09855	0.0153056	0.75642		POP1	-0.834029	6.38992	53.3662	8.33304e-11	4.13013e-09	10.0792
SNX33	-0.812979	3.48373	6.0947	0.0153369	0.75642		YBX3	0.475948	8.84608	53.3442	8.39314e-11	4.13341e-09	10.0761
SPEN	-0.215314	7.07543	6.08424	0.0154224	0.75642		ARF5	0.558677	7.68759	53.3372	8.4125e-11	4.13341e-09	10.0751
ABHD5	-0.421322	4.95224	6.07768	0.0154763	0.75642		MLF2	0.48905	8.4354	53.2898	8.54362e-11	4.17974e-09	10.0684
TPST2	0.578714	4.13149	6.06729	0.0155619	0.75642		MRC2	-2.19711	3.96619	53.1694	8.8863e-11	4.32874e-09	10.0513
TEX261	-0.242984	6.57557	6.0543	0.0156698	0.75642		EIF4B	0.409506	9.86567	53.0722	9.17321e-11	4.4494e-09	10.0375
HOXB8	-0.378626	5.17032	6.04946	0.0157101	0.75642		ELOVL5	-0.809996	6.52105	52.6762	1.04437e-10	5.04408e-09	9.98115
TBC1D3H	-0.652519	3.95547	6.0473	0.0157282	0.75642		EML2	0.900767	5.9571	52.6444	1.05533e-10	5.07542e-09	9.97661
BMI1	0.24443	6.63412	6.02668	0.0159016	0.758132		COLGALT1	-0.547781	7.89897	52.5354	1.09376e-10	5.23803e-09	9.96108
HOXA7	-0.806665	3.28357	6.02148	0.0159457	0.758132		ACTN4	-0.443429	9.18422	52.5158	1.10082e-10	5.2497e-09	9.95828
MDN1	-0.227735	6.98969	6.01931	0.0159642	0.758132		SESN1	1.43493	4.51605	52.2743	1.19177e-10	5.65968e-09	9.92381
EXOSC2	-0.260131	6.35831	5.99005	0.0162148	0.766825		SERPINB6	0.824869	6.23233	52.1407	1.24533e-10	5.88936e-09	9.90472
WDR6	-0.210982	7.24609	5.97627	0.0163342	0.768626		TUFM	0.429154	9.30774	51.9958	1.3062e-10	6.15159e-09	9.88399
NIPSNAP2	0.283629	6.34796	5.97006	0.0163883	0.768626		ABHD10	-0.558376	7.68338	51.7554	1.41401e-10	6.61193e-09	9.84955
CLN5	0.395094	5.17723	5.9498	0.0165663	0.772441		RPS5	0.415357	9.96093	51.752	1.41559e-10	6.61193e-09	9.84906
NA	-0.372816	5.44963	5.94534	0.0166058	0.772441		ATP5F1B	0.389595	10.413	51.6756	1.45178e-10	6.75314e-09	9.8381
MRPS24	0.280688	6.42144	5.91695	0.0168591	0.781024		RPL18	0.437437	9.62172	51.5909	1.49298e-10	6.91645e-09	9.82595
ACAA1	-0.359572	5.48115	5.88985	0.0171048	0.786775		COX4I1	0.459433	8.70037	51.4055	1.58741e-10	7.32401e-09	9.79931
LGALS1	0.171192	8.20306	5.88798	0.0171219	0.786775		SCARA3	-0.975304	5.82475	51.3402	1.62206e-10	7.45362e-09	9.78993
EEF1AKMT3	-0.91631	3.11646	5.87385	0.0172516	0.78737		HAX1	-1.07939	5.65586	51.1212	1.74421e-10	7.98257e-09	9.7584
STK39	0.172294	7.77459	5.84503	0.0175194	0.78737		ISYNA1	0.547733	7.80588	50.7946	1.94395e-10	8.86099e-09	9.71131
GLT8D1	0.331839	5.65084	5.83839	0.0175817	0.78737		BMP4	-0.485937	8.40871	50.6992	2.0066e-10	9.10996e-09	9.69754
TNKS1BP1	-0.270371	6.25763	5.83078	0.0176534	0.78737		SOCS6	-0.784489	6.4391	50.3243	2.2735e-10	1.02806e-08	9.6433
PHLDA2	0.196785	7.4469	5.82799	0.0176797	0.78737		RPL21	0.467902	8.48432	50.2649	2.31904e-10	1.04449e-08	9.63469
SERTAD3	-0.53127	4.25968	5.82261	0.0177306	0.78737		MCM6	-0.532478	7.88913	50.2486	2.33166e-10	1.04602e-08	9.63234
B3GNT5	-0.350908	5.30525	5.82187	0.0177377	0.78737		RPL10A	0.426795	9.61944	50.1798	2.38585e-10	1.06612e-08	9.62236
PRELID2	-0.768464	3.24546	5.81644	0.0177893	0.78737		MAL2	0.523747	7.72441	49.9803	2.55036e-10	1.13516e-08	9.5934
CORO2A	0.503011	4.41258	5.81266	0.0178253	0.78737		RPL8	0.362903	11.5355	49.9121	2.60917e-10	1.1568e-08	9.5835
CBWD6	0.240644	6.60396	5.81232	0.0178286	0.78737		LRRC59	-0.438408	9.14139	49.847	2.66662e-10	1.17297e-08	9.57404
SHOX2	0.661755	3.65132	5.78954	0.0180473	0.793943		TUBB	-0.438793	9.08188	49.8464	2.66714e-10	1.17297e-08	9.57395
NA	-0.523745	4.16631	5.76819	0.0182548	0.79862		RPS9	0.418748	9.75428	49.8358	2.67664e-10	1.17297e-08	9.57241
MRPS33	0.398543	5.25855	5.75846	0.0183503	0.79862		GPRC5A	-0.637124	7.17262	49.6118	2.88521e-10	1.25951e-08	9.53982
ACTL6A	0.294804	6.23981	5.75699	0.0183647	0.79862		CCDC88A	-1.40619	4.86754	49.4887	3.00691e-10	1.3076e-08	9.52188
TMCC3	0.737759	3.2834	5.73363	0.0185962	0.801469		BOP1	-0.476536	8.42912	49.3555	3.1444e-10	1.36218e-08	9.50246
CDC42BPA	-0.235982	6.626	5.72959	0.0186366	0.801469		TFPI	-2.07	4.03492	49.193	3.32096e-10	1.43319e-08	9.47874
A4GALT	0.556424	4.10598	5.72258	0.0187068	0.801469		RPL41	0.405048	9.82748	48.8955	3.6707e-10	1.57812e-08	9.43525
CRAMP1	-0.364723	5.32764	5.72198	0.0187127	0.801469		RNF43	0.863405	5.9016	48.7349	3.87507e-10	1.6597e-08	9.41172
C17orf58	0.368984	5.45876	5.71456	0.0187874	0.801644		ASPM	-0.789101	6.35442	48.6371	4.00516e-10	1.70897e-08	9.39738
PDE3B	-0.514005	4.15473	5.70289	0.0189054	0.803656		MACF1	-0.704786	6.75136	48.5515	4.12257e-10	1.75248e-08	9.38483
KLF10	0.246124	6.55616	5.67954	0.0191439	0.807409		TSPAN1	1.86698	3.76982	48.2659	4.54067e-10	1.92301e-08	9.34288
SMG1P1	-0.383781	5.34114	5.66536	0.0192903	0.807409		DNMBP	-0.806895	6.25217	47.7611	5.38877e-10	2.26876e-08	9.26851
CBWD3	0.221169	6.82684	5.65829	0.0193637	0.807409		RPL18AP3	0.403123	9.96998	47.7566	5.39705e-10	2.26876e-08	9.26784
LEO1	-0.303759	5.92768	5.64511	0.0195014	0.807409		FRAS1	-0.809127	6.3313	47.7453	5.41785e-10	2.2691e-08	9.26617
NAV3	-0.975168	2.7756	5.63293	0.0196295	0.807409		CHPF	0.451368	8.81512	47.6737	5.55132e-10	2.31645e-08	9.2556
DOLPP1	0.378023	4.99814	5.62535	0.0197096	0.807409		ATP5MC1	0.629282	6.98294	47.6524	5.59165e-10	2.32156e-08	9.25246
SLC44A1	0.237157	6.77855	5.62124	0.0197533	0.807409		COX6C	0.640722	6.94072	47.6457	5.60448e-10	2.32156e-08	9.25146
OAZ1	0.140951	9.5446	5.61082	0.0198643	0.807409		CLDN7	0.527392	7.61559	47.5913	5.70915e-10	2.35632e-08	9.24343
AHNAK	-0.158493	8.85981	5.60816	0.0198928	0.807409		CFL1	0.393942	9.95425	47.5797	5.73161e-10	2.35702e-08	9.24172
PARP3	-0.551906	4.2068	5.60485	0.0199283	0.807409		LOXL2	-1.51483	4.70316	47.4985	5.8924e-10	2.41439e-08	9.22971
NHEJ1	-0.536929	4.28338	5.5828	0.0201663	0.807409		EML3	-0.833411	6.31476	47.3555	6.1864e-10	2.52574e-08	9.20856
GTF2H5	0.427352	4.96782	5.57551	0.0202456	0.807409		RPS27	0.638917	7.05498	47.2576	6.39647e-10	2.59886e-08	9.19406
MVK	0.448528	4.55385	5.57226	0.0202811	0.807409		SPEN	-0.634454	7.07543	47.2508	6.41128e-10	2.59886e-08	9.19306
GALNT12	0.399389	5.04684	5.56835	0.0203238	0.807409		TMEM179B	0.996028	5.45153	47.002	6.9799e-10	2.81928e-08	9.15615
SP140L	-0.494605	4.2918	5.56685	0.0203402	0.807409		HIPK2	-0.734062	6.66251	46.9912	7.00561e-10	2.81963e-08	9.15455
PTPN13	0.364878	5.17251	5.55226	0.0205009	0.807409		FAM45A	0.994592	5.40072	46.9762	7.04164e-10	2.82412e-08	9.15233
DIAPH1	-0.160105	8.41993	5.54989	0.020527	0.807409		GAA	0.571257	7.35458	46.9519	7.10038e-10	2.83765e-08	9.14872
ANLN	0.171222	7.83404	5.54797	0.0205483	0.807409		SKP1	0.520754	7.73805	46.9392	7.13119e-10	2.83997e-08	9.14684
ZFP36L2	-0.246932	6.49364	5.54781	0.02055	0.807409		UBL5	0.710587	6.44422	46.7135	7.70382e-10	3.05729e-08	9.11329
LYSMD2	-0.562769	4.09481	5.53633	0.0206777	0.807409		PFDN5	0.65408	6.91398	46.6227	7.94723e-10	3.1429e-08	9.09978
SF3B6	0.271489	6.31802	5.53554	0.0206865	0.807409		UTP20	-0.795951	6.27415	46.6026	8.00228e-10	3.15368e-08	9.09679
ARHGEF35	-0.350896	5.31721	5.53345	0.0207098	0.807409		TNFRSF10B	0.572535	7.28178	46.3749	8.65239e-10	3.39808e-08	9.06286
LARP6	0.522581	4.37437	5.53267	0.0207185	0.807409		ATL3	-2.03891	3.97757	46.3226	8.80927e-10	3.44777e-08	9.05506
CNOT7	0.189232	7.43668	5.52518	0.0208024	0.807409		CD320	-0.759215	6.60175	46.3059	8.86007e-10	3.45573e-08	9.05256
MARF1	-0.329011	5.56616	5.52389	0.0208169	0.807409		DIAPH1	-0.475605	8.41993	46.2816	8.9343e-10	3.46644e-08	9.04894
KIFC2	-0.295175	6.16842	5.52154	0.0208433	0.807409		REEP1	-2.608	3.78122	46.2769	8.9486e-10	3.46644e-08	9.04824
RTN2	0.608408	3.96752	5.50825	0.0209933	0.810455		PXN	-0.542107	7.6305	46.2308	9.09156e-10	3.50984e-08	9.04136
RILPL1	-0.608092	3.84011	5.49764	0.0211138	0.812345		FAM45BP	1.09537	5.18392	46.1861	9.23224e-10	3.55207e-08	9.03469
COX8A	0.209724	7.25295	5.48559	0.0212517	0.814889		IER5	0.675652	6.76678	46.1049	9.49399e-10	3.64043e-08	9.02255
MSX1	0.199588	7.57963	5.46205	0.0215236	0.821047		PDE3B	-1.79021	4.15473	45.9673	9.95429e-10	3.80408e-08	9.00199
HCN3	-0.726557	3.5387	5.45918	0.021557	0.821047		PTMS	0.454879	8.59849	45.7679	1.06625e-09	4.06104e-08	8.97214
SMG1P2	-0.290124	5.9339	5.43613	0.0218274	0.823186		DNPH1	0.784849	6.18372	45.6886	1.09582e-09	4.15972e-08	8.96026
SLC35A5	-0.426309	4.62872	5.4349	0.0218418	0.823186		FARSB	-0.665818	7.01594	45.6351	1.11625e-09	4.22316e-08	8.95224
MYC	0.149514	8.85085	5.43364	0.0218568	0.823186		APOBEC3C	1.02265	5.26314	45.5478	1.15043e-09	4.338e-08	8.93914
SPOP	0.24164	6.48493	5.42676	0.0219383	0.823186		MBOAT7	0.57415	7.21581	45.5235	1.16012e-09	4.36007e-08	8.9355
KLF11	0.663593	3.53875	5.42267	0.0219869	0.823186		HMGA2	-0.56265	7.42967	45.4625	1.18486e-09	4.43832e-08	8.92633
FAM185A	-1.26705	2.38241	5.41751	0.0220483	0.823186		MT1E	-0.524026	7.69047	45.4486	1.19056e-09	4.44502e-08	8.92425
TEAD3	-0.39044	5.10009	5.40543	0.022193	0.823256		EBNA1BP2	-0.555535	7.40923	45.4012	1.21023e-09	4.50363e-08	8.91713
ZNF784	-0.880241	3.02999	5.40088	0.0222477	0.823256		RPS10	0.435278	8.60225	45.2903	1.25757e-09	4.6553e-08	8.90047
CPSF7	-0.199929	7.18073	5.393	0.0223428	0.823256		RPS3	0.367238	10.5372	45.2866	1.25919e-09	4.6553e-08	8.89991
VPS16	-0.430851	4.73832	5.39278	0.0223455	0.823256		RPL4	0.355263	10.8087	45.0405	1.37127e-09	5.05321e-08	8.86288
PTP4A3	0.674826	3.60746	5.3803	0.022497	0.823256		LYRM1	1.21999	4.82616	44.8698	1.45497e-09	5.3443e-08	8.83715
TIGD2	-0.736516	3.44967	5.37731	0.0225335	0.823256		FRRS1	-1.98394	4.02896	44.851	1.46448e-09	5.36187e-08	8.83432
POM121C	-0.176774	7.57338	5.37314	0.0225845	0.823256		SLC7A5	-0.397767	9.59661	44.6498	1.57059e-09	5.72506e-08	8.80394
PSMC2	-0.200458	7.04403	5.36074	0.0227367	0.823256		KIF1B	-0.750582	6.39462	44.644	1.57376e-09	5.72506e-08	8.80306
FAM45BP	0.410665	5.18392	5.35457	0.022813	0.823256		COL12A1	-0.657525	7.02738	44.5586	1.62121e-09	5.87883e-08	8.79016
CIC	-0.270102	6.08349	5.3464	0.0229142	0.823256		NDUFA13	0.595646	6.93388	44.5269	1.63921e-09	5.92505e-08	8.78537
SEMA3B	0.47046	4.52291	5.34629	0.0229155	0.823256		METRN	0.62734	6.97802	44.5178	1.6444e-09	5.92505e-08	8.78399
PPP2R1B	0.2893	5.82291	5.33869	0.0230102	0.823256		PLEC	-0.405965	9.55976	44.3559	1.73983e-09	6.24906e-08	8.75949
ACTA2	1.20715	2.60757	5.3312	0.0231039	0.823256		SREBF1	-0.462707	8.20465	44.2799	1.78654e-09	6.39659e-08	8.74799
SNAPC5	-0.717628	3.44154	5.31753	0.0232759	0.823256		SYNJ2	-1.20483	4.98927	44.1054	1.89876e-09	6.77701e-08	8.72153
EPHA10	-0.708719	3.59206	5.31633	0.0232911	0.823256		RPS7	0.410002	9.08442	43.9829	1.98179e-09	7.05119e-08	8.70294
USP46	-0.284564	5.99202	5.31145	0.0233528	0.823256		DDR1	0.484365	7.81127	43.8978	2.04166e-09	7.24151e-08	8.69002
GPD1L	0.328681	5.50785	5.31054	0.0233643	0.823256		SPTBN1	-0.507097	7.84831	43.8693	2.06214e-09	7.29136e-08	8.68568
CUX1	-0.278886	6.18661	5.30679	0.0234119	0.823256		MYH10	-0.691975	6.60016	43.8311	2.08991e-09	7.36662e-08	8.67987
CAMTA2	-0.335553	5.43087	5.3055	0.0234283	0.823256		EHF	0.828309	5.92157	43.4898	2.35544e-09	8.27686e-08	8.62793
FBXL19-AS1	-0.852219	3.05175	5.29412	0.0235735	0.825802		MPRIP	-0.581519	7.12758	43.2131	2.59596e-09	9.09388e-08	8.5857
RFX7	-0.363636	5.11474	5.27782	0.0237833	0.829263		TNRC6A	-0.658964	6.714	42.9112	2.88702e-09	1.00824e-07	8.53955
PSPC1	0.227092	6.80339	5.27509	0.0238185	0.829263		ITM2B	0.60777	6.9581	42.7525	3.05328e-09	1.06303e-07	8.51523
VKORC1L1	0.359336	5.16957	5.26333	0.0239713	0.831696		RPL24	0.407809	9.12447	42.693	3.11813e-09	1.08229e-07	8.50611
ARL5A	0.225053	6.69756	5.25454	0.0240861	0.831696		EIF4G1	-0.36671	9.97162	42.6492	3.16667e-09	1.09578e-07	8.4994
EPS15	0.268653	6.15479	5.24718	0.0241827	0.831696		POMGNT1	0.669145	6.55546	42.5961	3.22666e-09	1.11315e-07	8.49125
NOM1	-0.24073	6.43184	5.2412	0.0242615	0.831696		TMED5	-0.764486	6.37347	42.3361	3.53751e-09	1.21669e-07	8.4513
NME3	0.263577	6.38517	5.23749	0.0243105	0.831696		CHD3	-0.817618	6.12505	42.3029	3.57927e-09	1.22733e-07	8.44621
ATF1	-0.367214	5.22313	5.23209	0.0243821	0.831696		NA	0.419317	8.90954	42.2357	3.66556e-09	1.25314e-07	8.43586
KIFC3	0.33253	5.35428	5.22762	0.0244414	0.831696		IMPAD1	0.494429	7.68087	42.2056	3.7049e-09	1.26278e-07	8.43122
ACO1	-0.265693	6.18962	5.21511	0.0246083	0.831696		MARCKSL1	0.51167	7.47069	42.1123	3.8295e-09	1.30134e-07	8.41686
MED9	0.531895	4.17744	5.20709	0.0247161	0.831696		RPL39	0.49326	7.76436	42.0594	3.90201e-09	1.32203e-07	8.40871
RIF1	-0.222635	6.89631	5.20186	0.0247866	0.831696		GSN	0.7473	6.33127	42.0411	3.92747e-09	1.32669e-07	8.40589
VPS53	-0.304412	5.78248	5.19895	0.0248258	0.831696		RPS17	0.385527	9.57017	42.0003	3.98473e-09	1.34164e-07	8.3996
DOHH	-0.328264	5.6084	5.19404	0.0248924	0.831696		NA	0.385528	9.57185	41.9928	3.99536e-09	1.34164e-07	8.39844
BROX	-0.428845	4.86791	5.16983	0.0252229	0.831696		TONSL	-0.511038	7.69225	41.9576	4.04556e-09	1.35449e-07	8.39302
PGS1	0.36309	5.20778	5.16902	0.0252341	0.831696		DDTL	0.769345	6.13448	41.7373	4.37505e-09	1.46049e-07	8.35902
SYNE2	-0.382	5.10293	5.1674	0.0252564	0.831696		ATP5MD	0.638287	6.86234	41.7116	4.41529e-09	1.4696e-07	8.35504
LRRC37A	-0.60607	3.78236	5.1535	0.0254486	0.831696		COX7C	0.503734	7.57076	41.6521	4.50979e-09	1.49667e-07	8.34584
PBRM1	-0.245261	6.33607	5.14891	0.0255124	0.831696		SRGAP1	-1.22111	5.15165	41.6252	4.55312e-09	1.50665e-07	8.34169
NUP37	-0.26645	6.15833	5.13943	0.0256446	0.831696		FHL2	0.762214	6.07859	41.5516	4.67412e-09	1.54219e-07	8.3303
CCDC84	0.615142	3.64397	5.12628	0.0258293	0.831696		EIF6	0.469729	7.90881	41.5336	4.70416e-09	1.54745e-07	8.32752
SPCS1	0.213016	6.92938	5.12238	0.0258843	0.831696		ITGA5	-0.922395	5.67521	41.5257	4.71732e-09	1.54745e-07	8.3263
IKBIP	0.394565	4.84037	5.1208	0.0259067	0.831696		ERGIC3	0.529144	7.36413	41.4457	4.85376e-09	1.58761e-07	8.31392
KMT2D	-0.218398	6.98198	5.11657	0.0259666	0.831696		SMAD3	-0.654926	6.70855	41.4131	4.91052e-09	1.60156e-07	8.30887
SAP130	-0.322899	5.47433	5.11089	0.0260474	0.831696		BAG3	-0.586552	7.01936	41.3139	5.08758e-09	1.65456e-07	8.29349
KRT19	0.131782	9.86169	5.09819	0.0262286	0.831696		AP3S1	-0.454325	8.44673	41.2935	5.12465e-09	1.66185e-07	8.29034
CD55	0.339152	5.56038	5.08712	0.0263878	0.831696		NR4A2	1.65438	3.9568	41.1967	5.305e-09	1.71543e-07	8.27531
SMG1P3	-0.366184	5.39174	5.08581	0.0264067	0.831696		RPL22	0.427307	8.71269	41.1764	5.34349e-09	1.72297e-07	8.27218
RBM33	-0.271099	5.95388	5.0801	0.0264892	0.831696		FGFRL1	-0.611105	6.96879	41.1172	5.45785e-09	1.75486e-07	8.26298
LSR	0.162935	8.19419	5.07916	0.0265028	0.831696		H3F3B	0.360569	10.2062	41.107	5.47763e-09	1.75625e-07	8.26141
CAT	0.333896	5.50968	5.07846	0.026513	0.831696		ATP5F1D	0.493164	7.87455	41.0089	5.67324e-09	1.81384e-07	8.24617
PNO1	-0.26689	6.05796	5.07525	0.0265595	0.831696		CCNG1	0.544259	7.2133	40.9728	5.74708e-09	1.83228e-07	8.24055
NPHP4	-0.446392	4.5581	5.07168	0.0266114	0.831696		FAM71E1	1.51016	4.0851	40.9552	5.78341e-09	1.8387e-07	8.23782
C2CD3	-0.38941	4.85548	5.06514	0.0267068	0.831696		CTU2	-0.798724	6.21938	40.9259	5.84428e-09	1.85287e-07	8.23327
IPO13	-0.379783	4.96725	5.06357	0.0267297	0.831696		RPS8	0.35778	10.112	40.917	5.86291e-09	1.8536e-07	8.23189
TUBB4A	-0.314942	5.62033	5.05931	0.0267921	0.831696		XPC	0.779556	6.01638	40.8515	6.00206e-09	1.89231e-07	8.2217
PPARGC1B	-0.388685	4.77847	5.05853	0.0268035	0.831696		COX3	-0.465411	9.89822	40.7249	6.28072e-09	1.97469e-07	8.20199
SCAMP3	0.259348	6.22921	5.04992	0.0269301	0.831696		MAP2K3	-0.611938	6.98537	40.7092	6.31621e-09	1.98036e-07	8.19954
AKAP11	-0.270602	6.04331	5.04604	0.0269874	0.831696		DDT	0.777519	6.07097	40.6533	6.44409e-09	2.01489e-07	8.19084
ZFP36L1	-0.196082	6.87486	5.02686	0.0272722	0.831696		RPL18A	0.37968	9.57894	40.6405	6.47368e-09	2.01858e-07	8.18885
B4GAT1	0.527525	3.99593	5.02183	0.0273475	0.831696		FOXC1	-1.04084	5.24684	40.6232	6.51402e-09	2.02142e-07	8.18615
NLGN2	-0.259712	6.31815	5.02093	0.0273609	0.831696		TXNDC5	-0.424731	8.59843	40.6214	6.51841e-09	2.02142e-07	8.18586
DNM1L	0.204273	6.97461	5.01649	0.0274276	0.831696		LPIN1	-1.38707	4.47342	40.4792	6.85972e-09	2.12147e-07	8.16369
GOLGA8A	-0.254669	6.40815	5.00692	0.0275717	0.831696		OAT	0.452911	7.93687	40.4643	6.89646e-09	2.12703e-07	8.16137
PMS2P3	-0.735534	3.20629	4.99481	0.0277554	0.831696		COPG1	-0.556239	7.25994	40.438	6.96195e-09	2.14141e-07	8.15727
CBWD2	0.223294	6.6856	4.98829	0.0278546	0.831696		LAMTOR4	0.772715	6.08021	40.3896	7.08418e-09	2.17312e-07	8.14971
PXDC1	0.754243	3.12645	4.98488	0.0279068	0.831696		EPHA2	-0.498052	7.66201	40.3156	7.27522e-09	2.22571e-07	8.13815
SGO2	0.269051	5.92457	4.98414	0.0279182	0.831696		EPPK1	0.813116	5.71978	40.2227	7.52258e-09	2.29519e-07	8.12363
TMEM260	-0.536469	4.21195	4.97308	0.0280881	0.831696		RRM1	-0.494595	7.64601	40.1997	7.58525e-09	2.30811e-07	8.12003
IKBKB	-0.431811	4.74786	4.96995	0.0281363	0.831696		GDA	-0.748585	6.22841	39.8713	8.53836e-09	2.59119e-07	8.06863
HSPB1	0.144456	9.0704	4.96751	0.028174	0.831696		TIMP2	-0.626979	6.96822	39.8507	8.60218e-09	2.60359e-07	8.06539
ITGB4	0.156708	8.4193	4.96701	0.0281818	0.831696		RTN4	-0.423758	8.4558	39.8255	8.68089e-09	2.62043e-07	8.06144
GGCX	-0.393401	4.90192	4.95802	0.0283211	0.831696		FAM126A	-1.18618	5.06942	39.7259	8.99893e-09	2.70923e-07	8.04581
FPGS	0.235614	6.44495	4.95185	0.0284171	0.831696		TMEM109	-0.796947	6.09389	39.7047	9.06815e-09	2.72284e-07	8.04248
DPYSL4	0.861512	2.87824	4.94029	0.0285981	0.831696		EPS8L2	0.538462	7.15905	39.6533	9.23821e-09	2.76659e-07	8.03441
TMC8	0.610638	3.74254	4.93821	0.0286308	0.831696		TM7SF3	0.628257	6.60845	39.5909	9.44898e-09	2.82226e-07	8.02461
NA	0.885896	2.99649	4.93696	0.0286505	0.831696		WDR76	-0.86056	5.82514	39.5446	9.60872e-09	2.86244e-07	8.01733
TRAPPC6B	-0.389528	5.02581	4.9364	0.0286593	0.831696		WDR72	-2.8164	3.14618	39.5362	9.63796e-09	2.86363e-07	8.01601
ASAP3	0.407875	4.74261	4.93254	0.02872	0.831696		CDK6	0.584112	7.06753	39.5224	9.68623e-09	2.87046e-07	8.01385
MRPS2	0.205303	7.0462	4.92605	0.0288226	0.831696		ARHGAP26	-0.963453	5.5731	39.4947	9.7839e-09	2.89186e-07	8.00949
CACNA1G	-0.931556	2.85241	4.92438	0.0288491	0.831696		LSM4	0.417854	8.39396	39.4691	9.87505e-09	2.91121e-07	8.00546
TBC1D10B	-0.23733	6.46301	4.9226	0.0288773	0.831696		RPL23	0.386498	9.33081	39.4535	9.93106e-09	2.92014e-07	8.003
LEMD2	0.306524	5.67231	4.91912	0.0289326	0.831696		UBR7	-0.811252	6.02169	39.3985	1.01307e-08	2.96879e-07	7.99436
AGAP1	-0.314194	5.58683	4.91778	0.0289539	0.831696		RPL23A	0.394536	8.94588	39.3913	1.01571e-08	2.96879e-07	7.99323
ZFP91	0.214085	6.76634	4.91351	0.029022	0.831696		DNAJB1	-0.46025	7.96321	39.3865	1.0175e-08	2.96879e-07	7.99247
ZNF589	-0.583628	3.98533	4.90936	0.0290881	0.831696		GPX8	-0.979258	5.41942	39.2889	1.05413e-08	3.0678e-07	7.9771
TRIM35	-0.369215	5.18154	4.90869	0.0290989	0.831696		MLXIP	-0.721953	6.3265	39.2713	1.06088e-08	3.07955e-07	7.97433
RGS10	0.289344	5.86052	4.90688	0.0291278	0.831696		SLC39A14	-0.528263	7.63301	39.1406	1.11244e-08	3.22097e-07	7.95372
THNSL1	-0.47369	4.55103	4.9049	0.0291596	0.831696		SLC17A9	-1.06709	5.18394	39.133	1.11552e-08	3.22166e-07	7.95252
VAMP7	-0.219866	6.6383	4.90475	0.0291621	0.831696		CDCP1	-0.463097	7.96201	39.1074	1.12591e-08	3.24343e-07	7.9485
C6orf132	-0.378836	4.92925	4.90356	0.029181	0.831696		PRKACB	-0.542318	7.4887	39.0906	1.13282e-08	3.25508e-07	7.94584
POLR3K	-0.369202	4.90997	4.90188	0.0292081	0.831696		NA	1.79537	3.6663	39.066	1.14296e-08	3.27591e-07	7.94197
MORN1	1.03239	2.56201	4.88841	0.0294252	0.831696		HEATR1	-0.503658	7.61183	39.0486	1.15022e-08	3.2884e-07	7.93922
NEK4	-0.297978	5.81394	4.88644	0.0294571	0.831696		COX6A1	0.506473	7.44486	39.007	1.16775e-08	3.33014e-07	7.93265
UTP20	-0.237542	6.27415	4.88635	0.0294586	0.831696		RPL36A	0.566486	7.01349	38.9832	1.17788e-08	3.35062e-07	7.9289
FBXL16	0.25496	6.21226	4.88253	0.0295205	0.831696		SIAE	0.817734	5.69129	38.9569	1.1892e-08	3.37436e-07	7.92474
ZNF131	0.366395	5.18801	4.87124	0.0297046	0.831696		DPYSL3	-1.05805	5.25397	38.8031	1.25766e-08	3.5597e-07	7.90044
WDR91	-0.561294	3.80095	4.86211	0.0298541	0.831696		TNNI3	1.62873	3.96311	38.5529	1.37772e-08	3.88983e-07	7.86084
GTSE1	0.245076	6.23168	4.8546	0.0299779	0.831696		SLC7A1	-0.529535	7.3918	38.531	1.38877e-08	3.91131e-07	7.85737
QSER1	-0.193467	7.19663	4.85151	0.0300289	0.831696		MYL6	0.425434	8.17981	38.472	1.41902e-08	3.98661e-07	7.84801
ARHGEF10L	0.498661	4.4379	4.84946	0.0300628	0.831696		CEMIP2	-1.27079	4.68589	38.3556	1.48062e-08	4.14938e-07	7.82956
SLC4A7	-0.263938	5.99083	4.83485	0.0303058	0.831696		PER2	-1.37782	4.59454	38.2562	1.53541e-08	4.29234e-07	7.81378
EHD4	0.230293	6.46223	4.83452	0.0303114	0.831696		PRR11	-0.519706	7.40729	38.1941	1.57068e-08	4.38016e-07	7.80391
EXOC1	-0.381471	5.13947	4.82527	0.0304663	0.831696		SRRM2	-0.410209	9.42308	38.1456	1.5988e-08	4.44387e-07	7.79621
ONECUT3	-0.46942	4.43771	4.82481	0.0304739	0.831696		NME3	0.676035	6.38517	38.1413	1.60136e-08	4.44387e-07	7.79551
HECW1	-0.871467	2.93813	4.82434	0.0304818	0.831696		PSME2	0.759682	6.0354	38.0325	1.66642e-08	4.61314e-07	7.77822
NR1D2	0.222123	6.4773	4.80995	0.0307247	0.831696		ACY1	0.880631	5.44767	37.9605	1.71098e-08	4.72498e-07	7.76675
LEPROTL1	0.278188	5.80487	4.80852	0.0307488	0.831696		MT1X	-1.57846	4.10438	37.8983	1.75045e-08	4.82222e-07	7.75685
CDC7	-0.29159	5.71169	4.80574	0.030796	0.831696		SSH2	-1.36388	4.53808	37.7905	1.82107e-08	5.00462e-07	7.73967
GOSR2	-0.280122	5.81187	4.7984	0.030921	0.831696		TOB1	0.63535	6.50327	37.6938	1.88687e-08	5.16377e-07	7.72426
MTO1	-0.319247	5.34887	4.79814	0.0309255	0.831696		LASP1	-0.423644	8.36771	37.6896	1.88981e-08	5.16377e-07	7.72358
PSMC5	-0.161755	7.7668	4.79033	0.031059	0.831696		MZT2A	0.616013	6.75357	37.6855	1.89263e-08	5.16377e-07	7.72294
FZD4	-0.617381	3.71439	4.78936	0.0310757	0.831696		NT5DC1	0.723195	6.09314	37.6193	1.93926e-08	5.27832e-07	7.71236
PRF1	0.846876	2.96181	4.78319	0.0311817	0.831696		MDH2	0.409841	8.59082	37.6002	1.95295e-08	5.30287e-07	7.70931
GLCCI1	0.89338	2.7217	4.78185	0.0312047	0.831696		FTH1	0.326847	10.7797	37.4397	2.07174e-08	5.61199e-07	7.68366
BRF1	-0.295683	5.7856	4.78092	0.0312207	0.831696		RTTN	-0.992579	5.3466	37.4202	2.08667e-08	5.63896e-07	7.68055
MAPK8	-0.398378	4.7812	4.77693	0.0312896	0.831696		VSNL1	1.69739	3.6662	37.4103	2.09425e-08	5.64603e-07	7.67897
MAPK8IP1	0.438599	4.39569	4.77627	0.031301	0.831696		PPARGC1B	-1.20378	4.77847	37.367	2.12792e-08	5.7232e-07	7.67204
ZDHHC2	0.319927	5.53495	4.77017	0.0314067	0.831696		ATP6	-0.541227	9.56156	37.2929	2.18682e-08	5.8677e-07	7.66019
TOB2	-0.241915	6.4104	4.76758	0.0314515	0.831696		KRT8	-0.322063	10.9229	37.2041	2.2596e-08	6.03805e-07	7.64597
PHLDB2	-0.155404	7.73111	4.76649	0.0314705	0.831696		RRM2B	0.549542	6.92783	37.2025	2.26095e-08	6.03805e-07	7.64571
GDF15	0.197625	7.85818	4.76634	0.0314732	0.831696		PDE4D	4.83293	1.89044	37.1859	2.27478e-08	6.06074e-07	7.64306
SIPA1L1	-0.319124	5.3551	4.765	0.0314964	0.831696		NOTCH2	-0.617336	7.15343	37.1634	2.29377e-08	6.09703e-07	7.63945
LAMA5	-0.17042	7.79531	4.75191	0.031725	0.831696		GANAB	0.367196	9.43877	37.1142	2.33578e-08	6.19419e-07	7.63157
HOXA3	0.930008	2.44998	4.75006	0.0317574	0.831696		NLRP2	0.573717	6.83521	37.021	2.4176e-08	6.39622e-07	7.61662
RHOU	-0.837982	3.06218	4.74824	0.0317894	0.831696		CMBL	0.601114	6.80909	37.0053	2.4316e-08	6.40922e-07	7.61411
CCS	0.556009	4.17754	4.74786	0.0317961	0.831696		LGALS1	-0.455085	8.20306	37.0029	2.43381e-08	6.40922e-07	7.61371
PNKP	0.32341	5.39347	4.74401	0.0318638	0.831696		C12orf57	0.633117	6.50987	36.9799	2.4546e-08	6.43644e-07	7.61002
EZR	0.113492	10.8674	4.74279	0.0318853	0.831696		NOL6	-0.660491	6.54781	36.9767	2.45752e-08	6.43644e-07	7.6095
VRK3	-0.372408	5.07907	4.74064	0.0319233	0.831696		FERMT2	-0.954174	5.46804	36.9726	2.46116e-08	6.43644e-07	7.60886
LLPH	-0.233105	6.36302	4.73988	0.0319366	0.831696		FNDC10	1.30753	4.37413	36.9431	2.48819e-08	6.49216e-07	7.60412
RASSF8	-0.467184	4.28762	4.73124	0.0320895	0.831696		SSPO	2.01326	3.2465	36.8381	2.58668e-08	6.73368e-07	7.58726
TCTEX1D2	-0.874765	2.84025	4.73096	0.0320945	0.831696		HLTF	0.585198	6.8397	36.5577	2.86978e-08	7.4427e-07	7.54215
ZNF548	-0.79606	2.81386	4.73091	0.0320954	0.831696		EHD2	-0.662525	6.51914	36.5554	2.87216e-08	7.4427e-07	7.54179
TLCD1	-0.3607	5.17262	4.71065	0.0324571	0.836024		TEX261	-0.63083	6.57557	36.4938	2.93855e-08	7.59738e-07	7.53187
ZNF277	0.494427	4.28425	4.70926	0.0324822	0.836024		IDH2	0.89065	5.49126	36.4227	3.01712e-08	7.78281e-07	7.52041
KIF2A	0.267982	5.89972	4.70777	0.0325088	0.836024		BTG1	0.984254	5.03291	36.3567	3.092e-08	7.95786e-07	7.50976
CLSTN1	-0.158456	7.97935	4.7049	0.0325606	0.836024		HLA-E	0.493892	7.31074	36.2276	3.24393e-08	8.32999e-07	7.48893
ADAM15	0.166967	7.87416	4.69935	0.0326607	0.836024		ARNTL2	-1.93248	3.74124	36.218	3.25553e-08	8.34093e-07	7.48738
TTC9C	0.570929	3.78257	4.69681	0.0327066	0.836024		IRF2BP1	0.699994	6.18255	36.1806	3.30118e-08	8.4346e-07	7.48133
EXOG	-0.669633	3.30178	4.68322	0.0329537	0.836024		RPS25	0.380219	8.966	36.1759	3.30696e-08	8.4346e-07	7.48057
C7orf26	0.413932	4.71536	4.68133	0.0329884	0.836024		TMSB10	0.364995	9.72892	36.1661	3.31899e-08	8.44631e-07	7.47899
RBMS2	-0.339731	5.19963	4.68056	0.0330023	0.836024		PLPPR2	-0.986846	5.19934	36.1159	3.38151e-08	8.58617e-07	7.47089
ASH1L	-0.259064	5.99006	4.67847	0.0330405	0.836024		SH3RF2	-2.04431	3.72818	36.0353	3.48461e-08	8.8282e-07	7.45785
RILP	-0.714131	3.27411	4.67663	0.0330743	0.836024		KLF5	-0.778771	5.95109	35.8903	3.67802e-08	9.29743e-07	7.43439
COX6A1	0.181107	7.44486	4.67222	0.0331552	0.836024		NA	0.368772	9.27406	35.8773	3.69591e-08	9.3219e-07	7.43228
LIMA1	-0.169737	7.40102	4.66708	0.0332498	0.836024		ABHD14B	0.65223	6.20825	35.8052	3.79655e-08	9.55452e-07	7.42061
RAP1GAP	0.341815	5.22433	4.66324	0.0333205	0.836024		HMGCS1	-0.645589	6.53453	35.7847	3.82581e-08	9.60685e-07	7.41728
OTUB2	-0.576922	3.83396	4.64782	0.0336066	0.836024		NF2	-0.640889	6.74764	35.5928	4.10998e-08	1.0282e-06	7.38616
TRUB1	-0.248421	6.23091	4.64419	0.0336743	0.836024		RPL27	0.367865	9.09614	35.591	4.1128e-08	1.0282e-06	7.38586
RBBP9	0.407043	4.65534	4.6407	0.0337397	0.836024		RPL34	0.402019	8.30651	35.5739	4.13919e-08	1.03252e-06	7.38308
MMP14	0.708372	2.87764	4.637	0.0338089	0.836024		SOX9	0.56013	6.8347	35.5383	4.19466e-08	1.04407e-06	7.3773
RAI1	-0.246412	6.32452	4.63326	0.0338791	0.836024		PDE4A	-0.805116	5.89313	35.4995	4.25587e-08	1.05698e-06	7.37101
ZCCHC14	-0.2244	6.54371	4.63206	0.0339018	0.836024		PCK2	1.00595	5.01957	35.4705	4.30234e-08	1.06581e-06	7.36629
ANKRD17	-0.178107	7.27887	4.63182	0.0339063	0.836024		UHRF1	-0.425921	8.09282	35.4656	4.31019e-08	1.06581e-06	7.3655
CALCOCO2	-0.252082	6.2677	4.63062	0.0339288	0.836024		FAM234A	0.847424	5.45524	35.4093	4.40198e-08	1.08614e-06	7.35635
DXO	0.569557	3.69409	4.62596	0.0340166	0.836024		FAM98A	-0.650244	6.49518	35.3503	4.50037e-08	1.10801e-06	7.34675
ZNRF2	0.457055	4.51914	4.62248	0.0340824	0.836024		MIR4435-2HG	-2.62672	3.09367	35.3284	4.53741e-08	1.11471e-06	7.34319
TMLHE	0.629886	3.3913	4.62135	0.0341039	0.836024		MBNL2	-0.634636	6.57211	35.2165	4.73168e-08	1.15992e-06	7.32498
SMARCA5	-0.15271	7.93603	4.60087	0.0344939	0.84299		SYTL3	-0.704512	6.36496	35.2014	4.7586e-08	1.16401e-06	7.32252
TNNI3	0.649886	3.96311	4.59751	0.0345584	0.84299		RPS15A	0.372317	8.89564	35.1877	4.78304e-08	1.16747e-06	7.3203
CYP24A1	0.175869	6.94518	4.59477	0.0346109	0.84299		EIF3D	0.396063	8.59557	35.1369	4.87517e-08	1.18741e-06	7.31201
NIPAL3	-0.43169	4.53838	4.57983	0.0348994	0.847758		EIF3B	-0.372537	9.32729	35.1003	4.94247e-08	1.20122e-06	7.30606
ANKRD13C	-0.302291	5.51218	4.57415	0.0350099	0.847758		BCAS4	1.04972	4.85454	35.054	5.02907e-08	1.21742e-06	7.29851
BAG1	0.252194	6.23427	4.5676	0.0351377	0.847758		LSR	0.419868	8.19419	35.0533	5.03057e-08	1.21742e-06	7.29838
VCPKMT	0.642279	3.39964	4.55531	0.0353787	0.847758		AAMP	0.473967	7.49516	34.8883	5.35218e-08	1.2925e-06	7.27147
RCBTB1	0.309071	5.5309	4.54944	0.0354944	0.847758		RPL6	0.344847	9.80865	34.8463	5.43745e-08	1.3103e-06	7.2646
GLO1	0.150293	7.97844	4.54668	0.0355489	0.847758		PDCD6	0.608137	6.44542	34.8266	5.47792e-08	1.31725e-06	7.26138
HK1	0.210764	6.51664	4.54075	0.0356664	0.847758		HSPA1A	-0.38059	8.9119	34.6295	5.89971e-08	1.41568e-06	7.22917
TRPM7	-0.240288	6.19712	4.54005	0.0356803	0.847758		ACAP3	-0.928003	5.50028	34.5916	5.98457e-08	1.43236e-06	7.22297
FMC1	-0.625063	3.75588	4.53863	0.0357085	0.847758		INPP5F	-0.895215	5.49131	34.5872	5.99446e-08	1.43236e-06	7.22225
LGMN	0.307961	5.47164	4.5284	0.0359126	0.847758		RB1CC1	-0.864319	5.59336	34.5372	6.10855e-08	1.45656e-06	7.21406
TERT	-0.552141	3.74246	4.52275	0.0360257	0.847758		CYC1	0.41965	8.06437	34.4528	6.30615e-08	1.50052e-06	7.20024
BOLA2B	0.288165	5.73874	4.5225	0.0360308	0.847758		SPCS3	-0.469943	7.58446	34.3776	6.48781e-08	1.54052e-06	7.1879
KCNN4	0.282237	5.82057	4.52032	0.0360745	0.847758		COX5B	0.510857	7.11307	34.3494	6.55719e-08	1.55374e-06	7.18328
ORAI2	0.338347	5.17323	4.51532	0.0361751	0.847758		PLK3	0.779618	5.65296	34.1364	7.10697e-08	1.6805e-06	7.14832
DAP3	0.182227	7.11323	4.51279	0.0362263	0.847758		SMCHD1	-0.644459	6.58596	34.1303	7.1235e-08	1.68091e-06	7.14731
LINC00467	0.733891	3.32062	4.51	0.0362826	0.847758		FLNB	-0.452682	7.70658	34.0667	7.29712e-08	1.71831e-06	7.13685
IRF2BP1	0.261159	6.18255	4.50781	0.0363268	0.847758		RPL21P28	0.408462	8.14058	33.9257	7.69741e-08	1.80881e-06	7.11366
GIGYF1	-0.222512	6.44461	4.50328	0.0364187	0.847758		PIK3R2	0.469595	7.44168	33.8527	7.91322e-08	1.85376e-06	7.10165
MCTP2	-0.656066	3.43322	4.50125	0.0364599	0.847758		RPL10	0.344111	9.5565	33.85	7.92137e-08	1.85376e-06	7.1012
SLC7A6	-0.233544	6.28683	4.49797	0.0365268	0.847758		GATA2	-1.2179	4.68546	33.771	8.16232e-08	1.90622e-06	7.08819
SMG1	-0.169858	7.56486	4.48326	0.0368276	0.847758		PTPN6	0.780141	5.62873	33.7431	8.24934e-08	1.92259e-06	7.08358
TSC22D1	-0.168425	8.00755	4.4806	0.0368823	0.847758		GRINA	0.445389	7.73941	33.6784	8.4546e-08	1.96639e-06	7.07291
NA	0.267107	6.04611	4.48056	0.036883	0.847758		CKMT1A	0.800938	5.58143	33.5883	8.74895e-08	2.03069e-06	7.05804
MOB4	0.260634	6.03406	4.47709	0.0369544	0.847758		CHORDC1	-0.479212	7.43428	33.5553	8.85927e-08	2.0521e-06	7.0526
TSEN34	0.202193	6.9636	4.47709	0.0369545	0.847758		HSPA1B	-0.356315	9.3068	33.2332	1.00154e-07	2.31517e-06	6.99933
MRPS17	0.388527	4.72562	4.47611	0.0369748	0.847758		GYG1	0.752853	5.92297	33.2185	1.00718e-07	2.32348e-06	6.99689
STRBP	-0.280365	5.62248	4.4735	0.0370286	0.847758		AMOTL2	-0.758763	5.9405	33.2085	1.011e-07	2.32755e-06	6.99525
HTATIP2	0.261212	5.86663	4.4701	0.0370989	0.847758		IQGAP1	-0.407751	8.25622	33.083	1.0606e-07	2.43604e-06	6.97445
UNC50	0.389058	4.88455	4.46934	0.0371146	0.847758		NDUFS5	0.461362	7.43118	33.0762	1.06338e-07	2.43604e-06	6.97331
NA	0.865943	2.84033	4.469	0.0371217	0.847758		UROD	0.63393	6.4766	33.0732	1.06456e-07	2.43604e-06	6.97283
IAH1	0.493743	4.37458	4.46843	0.0371335	0.847758		ISCU	0.611234	6.56847	33.0531	1.0728e-07	2.44995e-06	6.96948
C8orf58	0.633356	3.53097	4.46169	0.0372735	0.847758		GBF1	-0.533649	7.20618	33.0466	1.07546e-07	2.4511e-06	6.96841
CHST11	-0.499751	4.07811	4.46044	0.0372995	0.847758		TESC	-1.50883	4.16172	33.0381	1.07892e-07	2.45406e-06	6.96701
SRR	0.844651	2.85331	4.4582	0.0373462	0.847758		CD109	0.516008	7.19444	33.0091	1.09097e-07	2.47651e-06	6.96219
ANKRD52	-0.182848	7.07356	4.44172	0.0376916	0.851453		B3GNT5	-0.912465	5.30525	32.9829	1.10192e-07	2.49637e-06	6.95785
ZNF148	-0.278945	5.68754	4.44042	0.0377188	0.851453		AMZ2	0.5154	7.03113	32.9411	1.11967e-07	2.53153e-06	6.95091
GPKOW	0.365457	4.98281	4.4397	0.037734	0.851453		DDX21	-0.371311	8.88241	32.9125	1.13197e-07	2.55424e-06	6.94617
MED13	-0.17919	7.23986	4.42422	0.0380619	0.856021		UTRN	-1.05054	4.92529	32.8895	1.14199e-07	2.57019e-06	6.94234
IMPA1	0.24272	6.398	4.42303	0.0380873	0.856021		SLC50A1	0.723552	5.83265	32.8844	1.14421e-07	2.57019e-06	6.94149
IFT57	0.333948	5.22249	4.41544	0.0382493	0.85644		RPL15	0.343481	9.65854	32.8807	1.14583e-07	2.57019e-06	6.94088
REV3L	-0.316985	5.388	4.41508	0.0382569	0.85644		IVD	0.58922	6.55261	32.8246	1.17067e-07	2.61896e-06	6.93156
PMS2CL	-0.465176	4.26427	4.4115	0.0383336	0.856469		HSPA12A	0.754537	5.63574	32.8213	1.17218e-07	2.61896e-06	6.931
PURA	-0.38991	4.76604	4.40235	0.0385302	0.859171		CORO1C	-0.50703	7.3128	32.8156	1.17472e-07	2.61946e-06	6.93007
ING5	-0.296967	5.47337	4.37316	0.0391651	0.871614		HIF1A	-0.468908	7.51924	32.7988	1.18231e-07	2.63121e-06	6.92727
KIFAP3	0.499471	3.9961	4.35957	0.0394644	0.87208		PHACTR2	-0.977837	5.18818	32.7377	1.21026e-07	2.68367e-06	6.91712
LIN7C	0.227063	6.47642	4.35917	0.0394731	0.87208		NIPSNAP2	0.636298	6.34796	32.737	1.21061e-07	2.68367e-06	6.917
ABRAXAS1	-0.406161	4.69368	4.35701	0.0395209	0.87208		S100A10	-0.560594	6.95283	32.7297	1.21401e-07	2.68597e-06	6.91578
GOSR1	-0.257726	6.09982	4.35566	0.0395508	0.87208		FGF2	-1.68145	3.93642	32.7218	1.21769e-07	2.68887e-06	6.91446
FAM118A	0.345878	4.98476	4.35419	0.0395835	0.87208		CAPNS1	0.395921	8.12753	32.7013	1.22729e-07	2.70481e-06	6.91105
UIMC1	0.368362	4.9792	4.35133	0.039647	0.87208		RPS13	0.377202	8.70582	32.5724	1.2894e-07	2.83617e-06	6.88961
TRIM52-AS1	0.913538	2.86569	4.33601	0.039989	0.877903		CYTB	-0.539101	8.25489	32.546	1.30252e-07	2.8595e-06	6.88522
SH2B1	-0.296093	5.66095	4.32998	0.0401244	0.878047		FGF9	3.15555	2.3297	32.5172	1.31701e-07	2.88572e-06	6.88041
PMM1	-0.431286	4.40347	4.32591	0.0402162	0.878047		PUSL1	-0.850967	5.59941	32.5016	1.32489e-07	2.8974e-06	6.87782
PSMD5	0.218306	6.37821	4.3254	0.0402277	0.878047		TMEM106C	-0.615154	6.6255	32.4891	1.3313e-07	2.90582e-06	6.87572
BAG3	-0.17954	7.01936	4.31806	0.0403937	0.879977		PALM3	-1.75561	3.82654	32.4639	1.34422e-07	2.92839e-06	6.87153
DMPK	-0.325826	5.24624	4.30639	0.0406593	0.880732		MAVS	-0.436815	7.75204	32.4454	1.3538e-07	2.94361e-06	6.86845
EIF3L	-0.134246	8.66858	4.30639	0.0406593	0.880732		ATRAID	0.672459	6.1675	32.4375	1.3579e-07	2.94688e-06	6.86713
BCL7B	0.278453	5.68259	4.30631	0.0406611	0.880732		H3F3AP4	0.38423	8.5088	32.374	1.39143e-07	3.01387e-06	6.85654
SAYSD1	0.599969	3.43354	4.30096	0.0407833	0.881205		CDH3	0.435191	7.68608	32.3681	1.39458e-07	3.01495e-06	6.85556
MPC1	0.477378	4.06798	4.29655	0.0408845	0.881205		APEH	0.409418	7.91736	32.3039	1.4294e-07	3.08435e-06	6.84485
TMEM14C	0.254261	6.25203	4.29519	0.0409159	0.881205		NAA25	-0.583321	6.76495	32.2971	1.43317e-07	3.08662e-06	6.8437
NDOR1	-0.264129	5.97172	4.28523	0.0411453	0.883277		OAS3	-0.693222	6.13212	32.1848	1.49637e-07	3.21663e-06	6.82496
ASPH	0.132905	8.77785	4.28361	0.0411829	0.883277		BCYRN1	0.532139	6.90431	32.1795	1.49944e-07	3.21714e-06	6.82407
C4orf33	0.829476	2.80185	4.27834	0.0413051	0.883277		CENPX	-0.521112	7.13467	32.1692	1.50539e-07	3.22127e-06	6.82235
DHX32	-0.268085	5.78037	4.2693	0.0415154	0.883277		DNMT1	-0.372555	8.59704	32.1664	1.50704e-07	3.22127e-06	6.82187
GRAMD2A	0.620152	3.42518	4.26372	0.041646	0.883277		TMEM192	-1.07499	4.81693	32.077	1.5598e-07	3.32776e-06	6.80693
SLC10A4	-0.497872	3.97269	4.25632	0.0418198	0.883277		EPN3	0.902259	5.299	32.0414	1.58132e-07	3.36734e-06	6.80098
PRKAR1B	0.361326	4.97324	4.2523	0.0419142	0.883277		TSPAN5	-0.590079	6.63265	31.9901	1.61291e-07	3.42767e-06	6.79239
PUM2	-0.188958	7.29358	4.24845	0.0420053	0.883277		SELENOH	0.581333	6.59853	31.9814	1.61833e-07	3.42767e-06	6.79093
UBE2E3	0.259316	5.901	4.24515	0.0420833	0.883277		TAOK2	-0.673052	6.3809	31.9807	1.61871e-07	3.42767e-06	6.79083
ZSCAN29	-0.348533	4.94272	4.23739	0.0422674	0.883277		NFAT5	-0.583204	6.8066	31.9481	1.63922e-07	3.46251e-06	6.78536
FUT10	-0.438045	4.28351	4.23686	0.0422802	0.883277		SRSF8	0.633863	6.19137	31.9449	1.64126e-07	3.46251e-06	6.78482
SDHAP2	-0.421204	4.56619	4.23667	0.0422847	0.883277		RPSAP9	0.430231	7.65362	31.8475	1.70406e-07	3.58833e-06	6.76851
SCRN2	-0.351012	5.2415	4.23417	0.0423441	0.883277		KCNG1	0.966763	4.85713	31.7489	1.77019e-07	3.72068e-06	6.75198
RTN3	0.165317	7.4444	4.2307	0.0424271	0.883277		UBA52	0.352842	9.1426	31.6479	1.84063e-07	3.85873e-06	6.73503
TRPV1	-0.582536	3.6149	4.22992	0.0424456	0.883277		URB2	-0.711757	6.04986	31.645	1.84267e-07	3.85873e-06	6.73455
CHD2	-0.235295	6.22755	4.22926	0.0424615	0.883277		TAP2	-0.603173	6.50996	31.6387	1.84715e-07	3.861e-06	6.7335
DDX20	0.28827	5.53879	4.2251	0.0425611	0.883277		PFKL	0.450413	7.49577	31.612	1.86632e-07	3.89388e-06	6.72901
LOC100129034	-0.482381	4.02277	4.22391	0.0425895	0.883277		JPH1	-0.95053	5.28126	31.5667	1.89935e-07	3.95552e-06	6.7214
ZSWIM9	0.629374	3.39993	4.22286	0.0426148	0.883277		DDX60L	-1.06567	4.87287	31.5383	1.92029e-07	3.99182e-06	6.71663
VPS8	0.34958	5.04121	4.22231	0.042628	0.883277		B4GALNT1	-1.09364	4.86461	31.4937	1.9537e-07	4.05384e-06	6.70914
S100A11	0.24233	6.1654	4.2209	0.0426618	0.883277		PIEZO1	-0.436087	7.98154	31.4531	1.98469e-07	4.11063e-06	6.70231
B9D1	0.590102	3.54665	4.21831	0.0427242	0.883277		NRAS	-0.516274	7.11089	31.3866	2.03642e-07	4.21009e-06	6.69113
MAGI1	-0.284178	5.7774	4.21283	0.0428563	0.884399		PPFIBP1	-0.471015	7.32187	31.3535	2.06271e-07	4.25669e-06	6.68556
RLIM	-0.199015	6.81766	4.19885	0.0431954	0.888064		PABPC1	0.276827	11.7359	31.1687	2.21602e-07	4.56476e-06	6.65443
BCAN	-0.501891	3.93773	4.19117	0.0433828	0.888064		LSS	-0.703743	6.02211	31.1504	2.23178e-07	4.5889e-06	6.65135
GPATCH4	-0.203212	6.62426	4.18918	0.0434316	0.888064		RGS2	-1.2358	4.67158	31.1031	2.27313e-07	4.66547e-06	6.64337
HID1	-0.358247	4.86183	4.17712	0.043728	0.888064		SAP18	0.42481	7.5948	31.0587	2.31269e-07	4.7381e-06	6.63588
VPS25	0.272767	5.7763	4.17453	0.043792	0.888064		TP53	0.537258	6.89493	31.0523	2.31844e-07	4.74131e-06	6.6348
CREB1	-0.286354	5.56209	4.17401	0.0438049	0.888064		KPNB1	-0.328865	9.618	31.0425	2.32727e-07	4.75082e-06	6.63315
BCYRN1	-0.209273	6.90431	4.17132	0.0438715	0.888064		DICER1	-0.654885	6.40802	31.0148	2.3525e-07	4.7937e-06	6.62847
ACOT7	0.168585	7.49554	4.1709	0.0438818	0.888064		APLP2	0.355232	8.81686	31.0101	2.35676e-07	4.79378e-06	6.62768
TM2D3	-0.382299	4.77314	4.16811	0.0439509	0.888064		AP1S1	0.505908	6.99138	30.9963	2.36946e-07	4.81098e-06	6.62535
C1orf21	0.633285	3.32917	4.16627	0.0439965	0.888064		OLFM2	1.18874	4.40543	30.8877	2.47166e-07	5.00953e-06	6.60701
ANP32C	-0.805884	2.98441	4.16201	0.0441026	0.888064		MGLL	-1.76507	3.92616	30.8073	2.55032e-07	5.15973e-06	6.59341
FTL	0.113809	10.5167	4.16077	0.0441334	0.888064		NDUFB10	0.436225	7.53741	30.7866	2.57087e-07	5.19206e-06	6.58992
MST1L	-0.592011	3.67249	4.15221	0.0443473	0.888064		CKMT1B	0.759421	5.60034	30.7205	2.63793e-07	5.31803e-06	6.57874
HIST1H1C	0.718459	3.07365	4.15208	0.0443506	0.888064		HNRNPDL	-0.396339	8.14271	30.6864	2.6733e-07	5.37978e-06	6.57295
INO80	-0.225172	6.22228	4.14411	0.0445509	0.888064		RPL28	0.337109	9.66468	30.6522	2.70916e-07	5.4423e-06	6.56716
NA	-0.60802	3.39921	4.14183	0.0446081	0.888064		NUP43	-0.599763	6.48772	30.6114	2.7526e-07	5.51978e-06	6.56026
PAQR8	0.702646	3.42581	4.13982	0.0446589	0.888064		SCARB1	-0.469687	7.33482	30.512	2.86151e-07	5.72807e-06	6.5434
DHRS1	0.582766	3.94497	4.13861	0.0446896	0.888064		MEPCE	0.539748	6.79421	30.504	2.87047e-07	5.73588e-06	6.54205
ENC1	-0.244136	5.82778	4.13751	0.0447172	0.888064		SNHG32	0.520698	6.79378	30.3967	2.99334e-07	5.97089e-06	6.52384
ZBTB10	-0.401357	4.4951	4.13747	0.0447182	0.888064		SMARCD2	0.391615	8.04204	30.3631	3.03285e-07	6.0391e-06	6.51815
PCF11	-0.287481	5.50874	4.13729	0.0447227	0.888064		PSTPIP2	0.803958	5.38314	30.2548	3.16412e-07	6.28944e-06	6.49975
GUSB	-0.318192	5.33375	4.13165	0.0448656	0.888064		COX6B1	0.52265	7.04533	30.2083	3.22222e-07	6.39375e-06	6.49184
TFAP4	-0.301913	5.47148	4.13017	0.0449031	0.888064		MAP7D1	-0.506215	7.08784	30.169	3.27208e-07	6.48134e-06	6.48518
MFAP3	-0.321618	5.20096	4.12747	0.0449718	0.888064		HTR7	-0.789473	5.63086	30.1532	3.2925e-07	6.51044e-06	6.48247
NDUFC2	-0.224041	6.56358	4.12533	0.0450262	0.888064		GSS	0.591082	6.45986	30.1044	3.35602e-07	6.62448e-06	6.47418
UPF1	-0.147159	7.90902	4.11517	0.0452856	0.888064		GNAS	0.329936	9.36697	30.0693	3.40247e-07	6.70451e-06	6.46821
FRAS1	-0.218014	6.3313	4.11469	0.045298	0.888064		RNF19B	0.828901	5.23946	30.02	3.46889e-07	6.82356e-06	6.45981
CIB2	-0.436992	4.31578	4.11364	0.045325	0.888064		UQCRC1	0.380188	8.24064	29.9822	3.5207e-07	6.90205e-06	6.45337
LINC00205	-0.38275	4.74266	4.11265	0.0453502	0.888064		MSMO1	-0.759527	5.82883	29.982	3.52096e-07	6.90205e-06	6.45334
NR2C2AP	0.336883	4.96997	4.09612	0.0457766	0.888064		FAM111B	-1.53219	4.13014	29.9586	3.55348e-07	6.95379e-06	6.44935
TPST1	-0.508971	3.85898	4.09252	0.0458698	0.888064		BTG2	0.85428	5.15287	29.9128	3.6179e-07	7.06768e-06	6.44154
GSDME	0.712808	3.01902	4.09067	0.0459179	0.888064		GTF2H3	0.582096	6.36371	29.7979	3.78486e-07	7.38112e-06	6.42195
KCTD18	0.46029	4.246	4.08916	0.0459573	0.888064		ATAD2	-0.38543	8.18145	29.7825	3.80779e-07	7.41311e-06	6.41933
TNKS2	-0.270061	5.66212	4.08546	0.0460538	0.888064		PRSS22	1.65493	3.36535	29.7317	3.88462e-07	7.54974e-06	6.41065
HTATSF1	0.18363	6.98323	4.08389	0.0460948	0.888064		SKA2	-0.681809	6.19819	29.6	4.09114e-07	7.93751e-06	6.38816
TAF1C	-0.205565	6.58781	4.08132	0.0461617	0.888064		SLC7A2	-0.83861	5.37485	29.5785	4.12597e-07	7.99142e-06	6.38447
EML5	-0.892456	2.54625	4.0809	0.0461727	0.888064		UQCRQ	0.521501	6.72976	29.5646	4.14858e-07	8.02154e-06	6.3821
SHMT2	0.13782	8.29425	4.07977	0.0462024	0.888064		SLC19A2	-0.928213	5.07471	29.5487	4.17458e-07	8.05808e-06	6.37939
NSFP1	-0.456171	4.34228	4.07756	0.0462602	0.888064		SUPT4H1	0.674225	6.01401	29.5264	4.21151e-07	8.11555e-06	6.37556
TNFRSF10B	0.177026	7.28178	4.07721	0.0462694	0.888064		ATP5PF	0.640395	6.02753	29.4479	4.34374e-07	8.35617e-06	6.36214
SMIM30	-0.253586	6.03955	4.07281	0.0463849	0.888064		ACACA	-0.456736	7.64908	29.2848	4.63223e-07	8.89608e-06	6.33421
ETFRF1	-0.830422	2.60702	4.07041	0.0464481	0.888064		KDM7A	1.21864	4.188	29.2684	4.66233e-07	8.93876e-06	6.3314
UQCRH	0.172042	7.29429	4.06776	0.046518	0.888064		UBE2Z	0.413059	7.71688	29.2623	4.67359e-07	8.94523e-06	6.33035
SSR1	0.155552	7.61553	4.06549	0.0465777	0.888064		TSTD1	0.909669	5.03082	29.2189	4.75449e-07	9.08477e-06	6.3229
POLR1C	-0.243302	6.10342	4.064	0.0466171	0.888064		TPI1	0.306229	9.91186	29.2111	4.76901e-07	9.0972e-06	6.32157
MRPS25	-0.280978	5.52482	4.06339	0.0466331	0.888064		GLUL	0.423735	7.48784	29.1865	4.81562e-07	9.17069e-06	6.31735
DICER1	-0.222246	6.40802	4.05419	0.0468771	0.891214		RPL7	0.313019	10.1636	29.1414	4.90216e-07	9.31986e-06	6.30961
SH3BGRL2	0.569431	3.48248	4.04603	0.0470945	0.892418		TRIM28	0.294122	10.4988	28.8831	5.42977e-07	1.03057e-05	6.26522
ISL2	0.884478	2.65163	4.04334	0.0471664	0.892418		ZNF512B	-1.0129	4.90792	28.8655	5.46768e-07	1.03603e-05	6.2622
PPP1R15A	0.303074	5.44381	4.04297	0.0471763	0.892418		EFHD2	-0.474482	7.30155	28.8473	5.50736e-07	1.04181e-05	6.25906
ARMC5	0.410529	4.54681	4.03833	0.0473008	0.89327		POLR3G	-0.60566	6.49139	28.8377	5.52825e-07	1.04402e-05	6.25741
PTEN	-0.199291	6.63384	4.03217	0.0474665	0.89327		PHLDA1	0.33491	9.19856	28.8112	5.58678e-07	1.05314e-05	6.25284
PCGF3	-0.229766	6.203	4.03155	0.0474832	0.89327		JUNB	0.587334	6.55558	28.8074	5.59507e-07	1.05314e-05	6.25219
LOC100288162	-0.35037	5.05141	4.02959	0.0475361	0.89327		CPNE3	0.372182	8.152	28.7594	5.70253e-07	1.07159e-05	6.24393
MGRN1	-0.23142	6.19689	4.02158	0.0477526	0.893335		CLOCK	-0.871789	5.37726	28.7465	5.73189e-07	1.07532e-05	6.2417
LAMC3	0.414598	4.43036	4.02075	0.0477751	0.893335		COPZ1	0.386159	7.91101	28.7364	5.75476e-07	1.07783e-05	6.23997
RDH10	-0.301261	5.24785	4.01776	0.0478565	0.893335		ITGA6	-0.483705	7.23027	28.6882	5.86609e-07	1.09687e-05	6.23165
PRRC2A	-0.133001	8.68914	4.01406	0.0479571	0.893335		PHTF2	-0.744751	5.74806	28.6725	5.9027e-07	1.1019e-05	6.22895
HAUS5	-0.282602	5.57226	4.01375	0.0479656	0.893335		RPL38	0.339718	9.06271	28.6664	5.91686e-07	1.10273e-05	6.22791
NUP42	-0.355381	4.84648	4.01205	0.0480119	0.893335		LZTS2	0.47355	7.10385	28.6572	5.93862e-07	1.10497e-05	6.22631
DDX12P	-0.236854	6.14513	4.00071	0.0483223	0.89675		ESRRA	0.530265	6.76814	28.6276	6.0087e-07	1.11532e-05	6.22122
KLC4	0.644346	3.45069	3.99957	0.0483534	0.89675		RACK1	0.311271	9.61921	28.6255	6.01389e-07	1.11532e-05	6.22084
ZC3H12A	-0.658615	3.27372	3.98477	0.048762	0.900503		INO80	-0.627878	6.22228	28.5712	6.1449e-07	1.13776e-05	6.21149
CLTB	0.226805	6.10342	3.978	0.0489501	0.900503		PLGRKT	1.21166	4.16291	28.5266	6.25474e-07	1.15621e-05	6.20379
SNAPIN	0.336169	4.94112	3.97663	0.0489883	0.900503		MYBL2	-0.407725	7.79131	28.5181	6.27604e-07	1.15826e-05	6.20231
RNF170	-0.514701	3.84659	3.97626	0.0489986	0.900503		TMEM134	1.07654	4.42211	28.4262	6.50957e-07	1.19941e-05	6.18645
EPHA2	0.145308	7.66201	3.96641	0.0492741	0.900503		CIAO2B	0.615422	6.24716	28.3681	6.66167e-07	1.22544e-05	6.17642
RAPGEF5	-0.424522	4.41652	3.96498	0.0493142	0.900503		RPL5	0.300818	10.036	28.3531	6.70173e-07	1.22978e-05	6.17381
ASL	-0.246344	5.83167	3.96346	0.0493568	0.900503		LAPTM4B	0.318993	9.34317	28.3507	6.70808e-07	1.22978e-05	6.1734
RAB6B	0.497187	3.8524	3.96231	0.0493892	0.900503		BBC3	1.08356	4.43917	28.3471	6.71772e-07	1.22978e-05	6.17278
FLNB	-0.148952	7.70658	3.96093	0.0494281	0.900503		GFY	1.20733	4.08996	28.3148	6.80451e-07	1.24366e-05	6.1672
CHMP5	0.235953	6.14355	3.95931	0.0494738	0.900503		CYP51A1	-0.504697	7.02147	28.29	6.87205e-07	1.25398e-05	6.16291
BET1L	-0.243423	6.1706	3.95733	0.0495295	0.900503		SPAG5	-0.529956	6.74421	28.2235	7.05663e-07	1.2856e-05	6.1514
CCDC34	-0.341206	5.15335	3.95588	0.0495705	0.900503		TUBA4A	-0.666696	6.14899	28.2109	7.09227e-07	1.29002e-05	6.14921
FDPS	0.178611	7.01216	3.9542	0.049618	0.900503		COX8A	0.463189	7.25295	28.177	7.18869e-07	1.30547e-05	6.14335
SYDE1	-0.552186	3.47483	3.94969	0.0497454	0.900503		SURF1	0.632299	6.0568	28.1382	7.30077e-07	1.3237e-05	6.13663
P2RX4	-0.528201	3.83307	3.94968	0.0497458	0.900503		SHCBP1	-0.605474	6.3676	27.9645	7.82489e-07	1.41647e-05	6.10652
HGH1	0.248118	6.07467	3.94419	0.0499017	0.900642		SFN	0.406213	7.65588	27.9549	7.85504e-07	1.41966e-05	6.10485
MED21	-0.351241	4.81738	3.94218	0.0499587	0.900642		PARP2	-0.651288	6.09332	27.8995	8.03086e-07	1.44913e-05	6.09524
LPGAT1	0.204423	6.47564	3.9366	0.0501178	0.900642		MDN1	-0.509469	6.98969	27.8608	8.15609e-07	1.46939e-05	6.08852
MAPK1	-0.149707	7.68305	3.93078	0.0502843	0.900642		MAGED1	0.499079	6.83474	27.7988	8.36079e-07	1.50388e-05	6.07775
TSPAN7	-0.93803	2.49943	3.93027	0.050299	0.900642		MARCKS	-0.748745	5.78834	27.7942	8.37601e-07	1.50424e-05	6.07696
OSGEPL1	0.519267	3.68732	3.92695	0.0503942	0.900642		CD81	0.36058	8.26083	27.7704	8.45624e-07	1.51624e-05	6.07282
GAREM1	0.7019	3.05228	3.92284	0.0505124	0.900642		MISP	-0.687851	5.98037	27.6727	8.79369e-07	1.57427e-05	6.05583
LYPLAL1	-0.416442	4.38597	3.92271	0.0505161	0.900642		IDH3B	0.460693	7.19358	27.659	8.842e-07	1.58042e-05	6.05345
GJC1	-0.196112	6.30725	3.92141	0.0505536	0.900642		PPIP5K2	-0.67414	5.92107	27.6464	8.88663e-07	1.5859e-05	6.05126
PPP6R1	-0.152893	7.6469	3.91595	0.0507112	0.900642		STAT1	0.509994	6.739	27.6265	8.95808e-07	1.59614e-05	6.04779
LINC00476	-0.778201	2.9736	3.91485	0.0507431	0.900642		CIRBP	0.393248	7.78121	27.553	9.22584e-07	1.64127e-05	6.03499
KLHL23	0.326547	5.0632	3.90655	0.0509841	0.900642		KLF6	-0.596985	6.34294	27.4846	9.48224e-07	1.68425e-05	6.02309
HERC2	-0.172532	7.34304	3.90308	0.051085	0.900642		NDUFA1	0.703204	5.63898	27.4743	9.52155e-07	1.68686e-05	6.02129
VEZT	0.279678	5.50596	3.902	0.0511167	0.900642		GPR87	2.4749	2.49957	27.473	9.52666e-07	1.68686e-05	6.02106
TGIF2	0.435846	4.17309	3.89898	0.0512048	0.900642		MYL9	-0.849401	5.43187	27.4653	9.55596e-07	1.68941e-05	6.01973
RNASEH1-AS1	-0.595073	3.65123	3.88996	0.051469	0.900642		PBX1	-1.83889	3.45781	27.4291	9.69577e-07	1.71146e-05	6.01342
NTSR1	0.135041	8.52863	3.8895	0.0514828	0.900642		EID1	0.485434	6.92584	27.3983	9.81674e-07	1.73012e-05	6.00803
GPAA1	0.189664	6.74496	3.88804	0.0515256	0.900642		TMEM33	-0.442849	7.40939	27.3665	9.94264e-07	1.74814e-05	6.0025
UBE2H	-0.168762	7.18496	3.88653	0.0515701	0.900642		SH2D5	-1.45498	3.90795	27.3647	9.94978e-07	1.74814e-05	6.00219
PSMG1	0.213804	6.34097	3.88408	0.0516421	0.900642		RDH11	-0.535811	6.65043	27.3016	1.02053e-06	1.7897e-05	5.99117
EMD	0.198557	6.64234	3.88065	0.0517434	0.900642		TMOD3	0.421965	7.42311	27.2986	1.02179e-06	1.7897e-05	5.99064
ARMC4	0.450717	3.9726	3.87052	0.0520438	0.900642		COX2	-0.455845	9.69871	27.2674	1.03469e-06	1.80951e-05	5.98519
CCAR2	0.141361	7.9608	3.87	0.0520594	0.900642		HEXIM1	0.446189	7.1396	27.1913	1.06685e-06	1.86288e-05	5.9719
GADD45A	0.279182	5.63055	3.8697	0.0520684	0.900642		SLC25A11	0.518993	6.68189	27.187	1.06866e-06	1.86318e-05	5.97116
CEP290	-0.359713	4.7687	3.86771	0.0521274	0.900642		KRT23	-1.82471	3.58485	27.1002	1.10669e-06	1.92652e-05	5.95597
TBC1D15	-0.270383	5.63703	3.86598	0.052179	0.900642		DAPK1	-2.72317	2.74859	27.0924	1.11016e-06	1.92667e-05	5.95461
SNAP47	-0.279772	5.52123	3.86322	0.0522615	0.900642		ESRP2	-0.623168	6.15084	27.0893	1.11156e-06	1.92667e-05	5.95407
PAX2	0.601772	3.38209	3.85867	0.0523975	0.900642		CDK5RAP3	0.503346	6.75543	27.0886	1.11187e-06	1.92667e-05	5.95395
GDPD1	-0.5336	3.8018	3.85582	0.0524829	0.900642		SLC38A1	-0.361624	8.55734	27.0672	1.1215e-06	1.94039e-05	5.9502
MGC27345	-0.381405	4.51909	3.85348	0.0525534	0.900642		CDKN3	-0.850588	5.34113	27.062	1.12381e-06	1.94144e-05	5.94931
KIAA1324L	-0.398198	4.52244	3.85095	0.0526295	0.900642		YIPF3	0.603177	6.30307	27.0571	1.12603e-06	1.94232e-05	5.94845
GLI4	0.444791	4.41725	3.85069	0.0526372	0.900642		TPM4	-0.352272	8.49394	27.0295	1.13863e-06	1.96108e-05	5.94362
ANKIB1	0.294967	5.42415	3.8443	0.0528299	0.900642		DHX57	-0.873484	5.21879	27.0001	1.15219e-06	1.98142e-05	5.93847
LSM5	-0.260426	5.80862	3.83482	0.0531175	0.900642		PTGES2	0.421845	7.40923	26.9784	1.16232e-06	1.99582e-05	5.93467
C8orf37	-0.593849	3.42456	3.83284	0.0531776	0.900642		KIF18B	-0.724497	5.79089	26.9591	1.17143e-06	2.00842e-05	5.93128
MLXIP	-0.20916	6.3265	3.82818	0.0533198	0.900642		GRHL2	0.864507	5.04737	26.948	1.17666e-06	2.01435e-05	5.92935
LOC728613	0.752575	2.87804	3.82595	0.0533878	0.900642		SLC44A1	0.503975	6.77855	26.9381	1.18137e-06	2.01936e-05	5.92761
PIAS3	-0.306966	5.37374	3.82339	0.0534661	0.900642		SERPINB1	0.7549	5.40705	26.8631	1.21766e-06	2.07826e-05	5.91447
PRSS8	0.329268	5.30202	3.82187	0.0535127	0.900642		AGBL5	0.703714	5.60875	26.847	1.22562e-06	2.0887e-05	5.91165
PAX8	-0.663206	3.2744	3.81748	0.0536475	0.900642		CASP7	-0.725793	5.70293	26.8128	1.24267e-06	2.11458e-05	5.90565
SPAG5	-0.185589	6.74421	3.81463	0.053735	0.900642		YARS	-0.382568	7.83136	26.7915	1.25339e-06	2.12964e-05	5.90191
TRIO	-0.239156	6.04551	3.81075	0.0538547	0.900642		RASSF2	-1.91743	3.38188	26.7653	1.26672e-06	2.14907e-05	5.89732
RTL10	0.308207	5.27523	3.80866	0.053919	0.900642		MKNK2	0.445816	7.1572	26.7526	1.27321e-06	2.15685e-05	5.8951
TOP2B	-0.171475	7.25729	3.80676	0.0539779	0.900642		SNHG19	1.10499	4.42565	26.7241	1.28796e-06	2.1786e-05	5.8901
SFXN1	0.150886	7.61396	3.80638	0.0539897	0.900642		RBL2	0.792083	5.29385	26.6494	1.32744e-06	2.24203e-05	5.87698
FGF19	0.30281	5.44525	3.8041	0.0540603	0.900642		PC	-1.43727	4.03441	26.6297	1.33809e-06	2.25666e-05	5.87351
AFMID	0.281687	5.66284	3.79931	0.0542089	0.900642		LBR	-0.403834	7.65976	26.6228	1.34184e-06	2.25963e-05	5.8723
YARS	-0.140096	7.83136	3.7991	0.0542154	0.900642		AK3	0.624689	5.9934	26.5802	1.36514e-06	2.29407e-05	5.86482
LAMTOR5	0.233428	6.26335	3.79282	0.0544111	0.900642		AZIN1	-0.373117	8.36747	26.578	1.36634e-06	2.29407e-05	5.86444
NLRC5	0.584296	3.30229	3.79233	0.0544264	0.900642		FN1	-2.06973	3.34661	26.4214	1.45582e-06	2.44071e-05	5.83689
DTD1	0.255509	5.76267	3.78867	0.0545406	0.900642		PLOD1	-0.362522	8.08924	26.3525	1.49703e-06	2.5061e-05	5.82477
B3GNTL1	-0.633037	3.41673	3.7877	0.054571	0.900642		TRIB1	-0.344857	8.55946	26.3444	1.50196e-06	2.51063e-05	5.82334
BUB3	0.131954	8.40383	3.78498	0.0546563	0.900642		NDUFA7	0.754434	5.30996	26.2643	1.55158e-06	2.58867e-05	5.80923
FADS3	-0.255004	5.67945	3.78332	0.0547083	0.900642		ESCO1	0.776877	5.3028	26.2617	1.5532e-06	2.58867e-05	5.80877
GTPBP4	0.152498	7.55591	3.7829	0.0547216	0.900642		PIGT	0.554243	6.43508	26.2326	1.57167e-06	2.6156e-05	5.80364
GCDH	-0.397221	4.41169	3.78214	0.0547454	0.900642		TMEM200A	-1.65751	3.49036	26.1522	1.62384e-06	2.69847e-05	5.78946
ARSB	0.469109	4.04048	3.78162	0.0547616	0.900642		TMEM67	0.820604	5.03073	26.1326	1.63684e-06	2.7161e-05	5.78599
RBMXL1	-0.265339	5.71703	3.78115	0.0547765	0.900642		RAB25	0.614305	6.05911	26.106	1.65459e-06	2.74154e-05	5.78131
USP27X	0.715771	3.10543	3.78091	0.054784	0.900642		ACOT7	0.411677	7.49554	26.054	1.68998e-06	2.79611e-05	5.77212
SRCAP	-0.157099	7.40365	3.77979	0.0548191	0.900642		RPL9	0.341125	8.41544	26.0442	1.6967e-06	2.80312e-05	5.77039
TSHZ1	0.632684	3.32021	3.77947	0.0548292	0.900642		CCT7	0.29436	9.74347	26.0406	1.69916e-06	2.80312e-05	5.76977
HINT3	0.361372	4.72859	3.77876	0.0548517	0.900642		LMAN2	0.408561	7.54757	26.0213	1.7126e-06	2.8212e-05	5.76634
TMEM187	0.554841	3.67257	3.7787	0.0548534	0.900642		CCDC51	0.674021	5.59922	25.9903	1.7343e-06	2.8528e-05	5.76088
GMPS	0.163518	7.29062	3.7785	0.0548598	0.900642		CFL2	-0.578911	6.30183	25.9677	1.75031e-06	2.87497e-05	5.75688
KRI1	-0.233097	6.05674	3.77443	0.0549881	0.900642		CDKN2AIPNL	0.641101	6.05859	25.9614	1.75487e-06	2.87828e-05	5.75576
HTT	-0.251195	5.94125	3.77362	0.0550136	0.900642		PRR13	0.420978	7.36368	25.9296	1.7777e-06	2.91153e-05	5.75014
IER3IP1	0.246894	5.9332	3.76758	0.0552048	0.900642		JPT1	-0.36617	8.45861	25.8539	1.83338e-06	2.9984e-05	5.73675
HMOX2	0.230974	6.04033	3.7671	0.05522	0.900642		FGFR4	-0.545435	6.633	25.8352	1.84738e-06	3.01695e-05	5.73344
GET4	0.234138	6.10973	3.76682	0.0552288	0.900642		PSMD13	-0.388073	7.88794	25.8208	1.85828e-06	3.03038e-05	5.73089
NR1H2	0.328906	5.00453	3.76282	0.0553559	0.900722		ZNF768	0.633705	6.05795	25.7746	1.89357e-06	3.08351e-05	5.72272
UBR5	-0.158229	7.59583	3.75612	0.0555692	0.900722		ATP5PO	0.436348	7.25314	25.7697	1.8974e-06	3.08531e-05	5.72184
MRPL32	0.244742	5.92616	3.75604	0.0555719	0.900722		TEAD1	-0.448959	7.26596	25.7285	1.92949e-06	3.13301e-05	5.71456
SLC30A3	0.3903	4.57467	3.75439	0.0556243	0.900722		MKX	-0.849484	5.22267	25.7102	1.94401e-06	3.15207e-05	5.7113
POLE	-0.152192	7.46564	3.7542	0.0556305	0.900722		TSEN34	0.470224	6.9636	25.6519	1.99081e-06	3.22336e-05	5.70097
TBC1D9	0.433821	4.11567	3.75032	0.0557548	0.900962		LAMTOR5	0.581529	6.26335	25.6413	1.99944e-06	3.23272e-05	5.69909
C19orf53	0.210159	6.65177	3.74593	0.0558955	0.900962		ANLN	-0.390388	7.83404	25.5821	2.04832e-06	3.30703e-05	5.6886
C22orf39	-0.439204	4.34318	3.74052	0.0560696	0.900962		ENAH	-0.422746	7.42728	25.5785	2.05135e-06	3.30721e-05	5.68796
SLC37A3	0.270858	5.61109	3.73848	0.0561353	0.900962		TGFA	0.556321	6.39116	25.5689	2.05943e-06	3.31553e-05	5.68625
GPBP1L1	-0.189699	6.82338	3.73338	0.0563	0.900962		PSMC2	-0.452846	7.04403	25.5039	2.11486e-06	3.39995e-05	5.67472
EPB41	-0.222771	6.21066	3.7327	0.0563223	0.900962		SLC4A3	0.908666	4.82215	25.4312	2.17868e-06	3.4976e-05	5.66181
ZNF740	-0.303807	5.58477	3.73108	0.0563746	0.900962		ATF4	0.317173	8.91702	25.4185	2.18999e-06	3.51079e-05	5.65956
ZCCHC9	0.295172	5.25524	3.73007	0.0564075	0.900962		UBE2L6	1.06867	4.3744	25.401	2.20575e-06	3.53107e-05	5.65644
SCO1	-0.237143	6.12314	3.72963	0.0564218	0.900962		PYGL	-0.412157	7.54776	25.2992	2.29961e-06	3.67614e-05	5.63835
PRRC2C	-0.133942	8.32684	3.72667	0.0565179	0.900962		SERTAD1	0.853082	5.07997	25.2722	2.32518e-06	3.71178e-05	5.63354
STC2	-0.216619	6.20549	3.72395	0.0566063	0.900962		DIP2B	-0.5411	6.60227	25.2248	2.37083e-06	3.77934e-05	5.6251
KLK10	0.468481	4.1059	3.72306	0.0566352	0.900962		MXD4	0.902646	4.83422	25.1939	2.40099e-06	3.82206e-05	5.61961
TSPAN14	0.188604	6.75416	3.72103	0.0567013	0.900962		NADK2	0.786548	5.16551	25.178	2.41667e-06	3.84162e-05	5.61678
CNNM4	0.426277	4.19741	3.71684	0.0568382	0.900962		SOD1	0.34419	8.4159	25.1371	2.45759e-06	3.90121e-05	5.60949
GNL2	0.170683	7.04704	3.71365	0.0569426	0.900962		LDHA	-0.278699	10.1586	25.0724	2.52367e-06	4.00051e-05	5.59797
ASIC1	0.286211	5.49802	3.71054	0.0570448	0.900962		ATP5IF1	0.50074	6.68263	25.0354	2.56235e-06	4.05617e-05	5.59136
TDRD7	0.444647	4.15714	3.7068	0.0571677	0.900962		JAZF1	-2.65067	2.70701	25.0312	2.56675e-06	4.05747e-05	5.59062
CCDC71	0.282994	5.44077	3.70451	0.0572431	0.900962		EIPR1	0.69734	5.58393	25.0199	2.57867e-06	4.07064e-05	5.5886
C18orf25	-0.242789	5.8573	3.70297	0.0572938	0.900962		SH2D3A	-0.741029	5.64755	24.9619	2.64087e-06	4.15838e-05	5.57825
RASL11A	0.660599	3.14685	3.70085	0.057364	0.900962		ME1	-0.487028	6.83659	24.9612	2.64158e-06	4.15838e-05	5.57814
SMG1P5	-0.240409	5.92939	3.70042	0.057378	0.900962		TTC8	0.881804	4.80521	24.9154	2.69183e-06	4.23162e-05	5.56995
AFTPH	-0.287927	5.39555	3.69608	0.0575215	0.900962		TMBIM6	0.299587	9.33508	24.9085	2.69945e-06	4.23773e-05	5.56872
BBS7	0.355004	4.80261	3.69513	0.0575532	0.900962		H3F3A	0.460273	6.94669	24.8495	2.76574e-06	4.3358e-05	5.55819
ZFHX3	-0.348958	4.6251	3.6936	0.0576038	0.900962		WDR54	0.788123	5.18566	24.8111	2.80981e-06	4.39881e-05	5.55132
TRABD	0.19666	6.6732	3.68751	0.0578064	0.900962		BCL9L	-0.435812	7.28607	24.7451	2.88718e-06	4.5137e-05	5.53953
NUDT19	0.276232	5.65091	3.68483	0.0578956	0.900962		NRARP	0.751088	5.28968	24.7023	2.93859e-06	4.58776e-05	5.53186
NPC1	0.256577	5.72952	3.68356	0.0579381	0.900962		TIMM21	-0.692215	5.72061	24.6957	2.94656e-06	4.59388e-05	5.53068
CHD1	-0.191937	6.61529	3.68142	0.0580096	0.900962		CEP170	-0.606543	6.14819	24.6825	2.96263e-06	4.61261e-05	5.52832
OGDH	0.189393	6.85841	3.67719	0.058151	0.900962		KNL1	-0.655646	6.01151	24.6259	3.03257e-06	4.71502e-05	5.51819
NR2F6	0.162444	7.30933	3.67718	0.0581514	0.900962		FAU	0.332659	8.59348	24.5469	3.13301e-06	4.86453e-05	5.50404
NA	0.505801	3.96841	3.67679	0.0581645	0.900962		TFRC	-0.316554	9.12029	24.5345	3.14896e-06	4.88261e-05	5.50183
MAD2L2	0.230763	5.9907	3.67617	0.0581854	0.900962		MRPS16	0.428202	7.06191	24.5021	3.19139e-06	4.94165e-05	5.49602
TTBK2	0.790223	2.5773	3.66961	0.0584058	0.903141		LDHB	0.281504	10.1597	24.4475	3.26414e-06	5.04741e-05	5.48623
NPIPB4	-0.251325	5.95028	3.65814	0.0587935	0.905877		MEX3D	-0.512753	6.66434	24.3851	3.34945e-06	5.17228e-05	5.47503
ZNFX1	-0.20978	6.3331	3.65738	0.0588194	0.905877		SEZ6L2	0.667641	5.71595	24.3592	3.38549e-06	5.22083e-05	5.47038
LRRK1	-0.355251	4.70077	3.65518	0.0588939	0.905877		IL6R	-1.87431	3.30123	24.3461	3.4038e-06	5.24194e-05	5.46804
ECI1	0.194932	6.75758	3.65494	0.058902	0.905877		EIF3F	0.373564	7.64954	24.3193	3.44178e-06	5.29325e-05	5.46322
BCR	0.188459	6.6075	3.64303	0.0593086	0.907174		BAZ1A	-0.51473	6.68115	24.2991	3.47062e-06	5.33038e-05	5.45959
TRIM46	-0.797672	2.60748	3.63827	0.0594717	0.907174		TMEM63B	0.560999	6.22931	24.2945	3.47725e-06	5.33336e-05	5.45876
POPDC3	0.533049	3.49935	3.63419	0.059612	0.907174		PCDH1	0.720041	5.31475	24.2895	3.48437e-06	5.33706e-05	5.45788
ZNF200	-0.488197	3.8336	3.62656	0.0598752	0.907174		IL18	-0.860811	5.17054	24.2802	3.49786e-06	5.3505e-05	5.4562
SLC9A3	-0.885921	2.45007	3.62351	0.059981	0.907174		CEP76	0.948127	4.64133	24.2661	3.51828e-06	5.37449e-05	5.45367
CEP170B	-0.18012	6.86913	3.62305	0.0599968	0.907174		TMEM219	0.781032	5.13243	24.2487	3.54376e-06	5.40613e-05	5.45054
ZNF638	-0.181386	6.82783	3.62305	0.0599969	0.907174		SAT1	0.488825	6.59327	24.1935	3.62566e-06	5.52365e-05	5.44061
HOXB13	-0.538209	3.93791	3.62057	0.0600828	0.907174		CHD5	-1.20358	4.34281	24.1828	3.64168e-06	5.54062e-05	5.4387
TEAD1	-0.162153	7.26596	3.61996	0.0601041	0.907174		EBP	-0.590619	6.2517	24.1659	3.66727e-06	5.57209e-05	5.43566
ABHD15	-0.424255	4.27873	3.618	0.0601722	0.907174		COQ2	-0.943018	4.90516	24.126	3.72841e-06	5.65741e-05	5.42848
CLDN12	0.268246	5.53502	3.6143	0.0603012	0.907174		IAH1	1.0573	4.37458	24.0685	3.81837e-06	5.78618e-05	5.41812
TCAF1	0.245839	5.99696	3.60792	0.0605238	0.907174		FBXW4	0.90181	4.80896	24.0591	3.83325e-06	5.80098e-05	5.41643
CIAO2A	-0.216216	6.22289	3.6045	0.0606439	0.907174		RPL35A	0.317417	9.11704	24.0053	3.91965e-06	5.92384e-05	5.40675
SOX13	-0.359247	4.70702	3.60438	0.060648	0.907174		PGM1	0.60489	6.03266	23.9757	3.96806e-06	5.98903e-05	5.40142
ERP44	0.287428	5.26302	3.60399	0.0606616	0.907174		ARL6IP1	0.318818	8.74885	23.9588	3.99602e-06	6.02321e-05	5.39837
C2orf72	-0.816543	2.72144	3.60126	0.0607576	0.907174		NTPCR	0.979358	4.53616	23.9302	4.04376e-06	6.08709e-05	5.39321
CHST14	0.377796	4.41679	3.59806	0.06087	0.907174		SLC4A7	-0.62014	5.99083	23.9192	4.06229e-06	6.10688e-05	5.39123
MDK	0.140788	7.75709	3.59802	0.0608717	0.907174		RWDD1	-0.82306	5.30654	23.9102	4.07743e-06	6.1144e-05	5.38961
SLC25A23	-0.17515	6.86726	3.5977	0.0608827	0.907174		IGF2BP2	-0.459713	6.96009	23.9098	4.07806e-06	6.1144e-05	5.38955
SEC63	0.23184	5.95989	3.59539	0.0609642	0.907174		NDUFB9	0.350945	8.11454	23.8346	4.20746e-06	6.30008e-05	5.37598
FAM98C	0.327846	4.90587	3.59129	0.0611092	0.907174		GLI4	1.01892	4.41725	23.8171	4.23813e-06	6.33766e-05	5.37283
COA4	0.233139	5.96893	3.58594	0.0612987	0.907174		TMED7	-0.444306	7.24133	23.8088	4.25289e-06	6.35135e-05	5.37132
CCDC85C	0.21049	6.30847	3.58322	0.0613951	0.907174		ATP5ME	0.525607	6.40819	23.7988	4.27056e-06	6.36936e-05	5.36952
SLC30A7	0.286782	5.1233	3.58108	0.0614715	0.907174		DSC3	0.969464	4.60471	23.7633	4.33407e-06	6.44239e-05	5.3631
SARNP	0.230663	6.00743	3.58093	0.0614767	0.907174		BBS2	0.780569	5.12266	23.7623	4.33579e-06	6.44239e-05	5.36293
CDC73	0.209344	6.2857	3.57891	0.0615487	0.907174		DNAJB4	-0.917495	4.85231	23.7619	4.33655e-06	6.44239e-05	5.36286
CEP164	-0.416042	4.26975	3.57823	0.0615727	0.907174		ANKRD52	-0.437822	7.07356	23.7388	4.37838e-06	6.49603e-05	5.35869
PRR5	-0.315685	5.11056	3.57816	0.0615754	0.907174		PLEKHG2	-1.01445	4.5656	23.6378	4.56624e-06	6.76591e-05	5.34044
RPS6KB2	-0.245663	5.85637	3.57691	0.0616199	0.907174		FLYWCH2	0.820986	4.92981	23.6269	4.58701e-06	6.78782e-05	5.33847
CARD8	-0.580573	3.38244	3.57588	0.0616568	0.907174		ZNF266	-2.98093	2.65106	23.6	4.63871e-06	6.85538e-05	5.3336
LPP	-0.342521	4.78566	3.57261	0.0617736	0.907174		RPS28	0.405517	7.34023	23.5961	4.64616e-06	6.85747e-05	5.33291
ADAM10	-0.167024	7.03587	3.56503	0.0620455	0.907174		ZNF532	-1.37491	3.97232	23.5775	4.68232e-06	6.90186e-05	5.32954
SLC39A8	0.276854	5.30472	3.56496	0.0620482	0.907174		CYP26B1	-1.18506	4.20135	23.5693	4.69832e-06	6.91647e-05	5.32806
AGFG1	0.204404	6.4772	3.56379	0.06209	0.907174		PHF19	-0.631464	5.99939	23.5639	4.70908e-06	6.92332e-05	5.32706
PLEKHA5	-0.425916	4.34121	3.56372	0.0620927	0.907174		SAMD9	-1.9395	3.18648	23.4814	4.87374e-06	7.15613e-05	5.31214
COPS5	0.173195	6.82635	3.5615	0.0621726	0.907174		RRP9	-0.470218	6.8624	23.4621	4.91297e-06	7.20441e-05	5.30866
C18orf54	-0.357915	4.47785	3.56019	0.0622198	0.907174		NUDT19	0.662232	5.65091	23.4486	4.94076e-06	7.23037e-05	5.30621
CD63	0.138724	7.97107	3.55845	0.0622824	0.907174		CTXN1	0.511195	6.62231	23.4473	4.9434e-06	7.23037e-05	5.30597
SPNS2	0.816825	2.65129	3.55806	0.0622967	0.907174		RPL13AP20	0.474759	6.74295	23.4352	4.96855e-06	7.25779e-05	5.30377
AP5B1	0.270049	5.48157	3.55736	0.0623218	0.907174		CREB3L2	-0.674177	5.78743	23.3992	5.04357e-06	7.35791e-05	5.29726
MGLL	0.42395	3.92616	3.55418	0.0624371	0.907174		DUS3L	-0.653153	5.82252	23.3378	5.17459e-06	7.53936e-05	5.28612
TUBB2B	0.195142	6.53547	3.55027	0.0625786	0.907174		C9orf16	0.655019	5.58247	23.3251	5.20212e-06	7.56976e-05	5.28382
SOD2	-0.220794	6.32766	3.54782	0.0626678	0.907174		PACSIN3	0.578206	6.10749	23.3133	5.22772e-06	7.59198e-05	5.28169
SH2D3A	0.240958	5.64755	3.54179	0.0628873	0.907174		POLR1E	-0.574273	6.20057	23.3095	5.23616e-06	7.59198e-05	5.28099
SCD	0.105291	10.2656	3.53987	0.0629573	0.907174		NENF	0.638978	5.86816	23.3089	5.23746e-06	7.59198e-05	5.28088
GOLGA2P7	-0.345279	4.7674	3.53733	0.0630502	0.907174		HLA-H	0.827036	5.0091	23.2938	5.27043e-06	7.63003e-05	5.27815
BCORL1	-0.231722	5.99752	3.53617	0.0630927	0.907174		PITHD1	0.517466	6.33589	23.2742	5.31394e-06	7.68321e-05	5.27458
NPIPB13	-0.272505	5.49888	3.53608	0.0630958	0.907174		THOC6	-0.66723	5.71904	23.2247	5.42488e-06	7.83364e-05	5.26561
BRD1	-0.249415	5.95105	3.53583	0.063105	0.907174		LAMB1	-0.750596	5.39658	23.207	5.46531e-06	7.88199e-05	5.26239
NFXL1	-0.302403	5.28203	3.5351	0.0631319	0.907174		FNDC3B	-0.674157	5.6442	23.1853	5.51497e-06	7.94352e-05	5.25846
HAUS7	0.426631	4.26051	3.53417	0.0631657	0.907174		COPS2	-0.481574	6.76305	23.1681	5.55487e-06	7.99084e-05	5.25533
CYB5R3	0.150954	7.56294	3.53382	0.0631787	0.907174		KRT18	-0.29669	9.57264	23.149	5.59944e-06	8.04476e-05	5.25186
SLC52A3	0.527712	3.62949	3.53263	0.0632225	0.907174		LRRC41	0.588194	5.91567	23.142	5.61576e-06	8.05801e-05	5.25059
SCN5A	-0.303816	5.17784	3.5282	0.0633851	0.907488		PTEN	-0.498251	6.63384	23.1047	5.70414e-06	8.1745e-05	5.24381
ATG16L1	-0.257914	5.57729	3.52768	0.0634042	0.907488		ALDH3B1	0.785519	5.03281	23.0613	5.80857e-06	8.31365e-05	5.23593
HAPLN3	0.496344	3.82095	3.52223	0.063605	0.907784		LOXL1	1.39172	3.4997	23.0577	5.81747e-06	8.31591e-05	5.23527
VTI1A	0.220174	6.26165	3.51701	0.0637981	0.907784		FAM219A	-1.10961	4.36516	23.0292	5.88728e-06	8.40512e-05	5.23009
PKD2	0.419004	4.33008	3.51617	0.0638294	0.907784		TRAP1	0.299609	8.96282	22.9874	5.99114e-06	8.53316e-05	5.22249
NA	-0.546225	3.56126	3.51481	0.06388	0.907784		PM20D2	-0.464329	6.83203	22.9871	5.99201e-06	8.53316e-05	5.22243
NPR2	-0.541663	3.58483	3.51216	0.0639782	0.907784		BLMH	-0.514661	6.60541	22.9132	6.18041e-06	8.79043e-05	5.20898
ARGLU1	-0.203834	6.35173	3.5075	0.0641517	0.907784		GTF2H5	0.819993	4.96782	22.8846	6.25516e-06	8.88561e-05	5.20376
LINC00857	-0.535426	3.46577	3.50507	0.0642423	0.907784		ND4	-0.434981	9.68513	22.8767	6.27592e-06	8.90397e-05	5.20232
VGF	0.269437	5.659	3.5022	0.0643498	0.907784		MCM8	-0.711254	5.57927	22.8578	6.32563e-06	8.96328e-05	5.1989
DHFR	-0.157186	7.20115	3.49655	0.0645612	0.907784		NR2F6	0.395554	7.30933	22.8397	6.37402e-06	9.02058e-05	5.19559
TSR3	0.229297	6.20739	3.49182	0.064739	0.907784		SDHA	0.371394	7.59509	22.8331	6.39161e-06	9.03422e-05	5.19439
SMCR8	-0.301437	5.17139	3.49018	0.0648009	0.907784		PSME4	-0.424216	7.10924	22.815	6.44046e-06	9.09194e-05	5.19108
WEE1	-0.195013	6.46946	3.47606	0.0653356	0.907784		S100A13	0.645641	5.64149	22.794	6.49733e-06	9.16083e-05	5.18727
UHRF1	-0.129214	8.09282	3.47223	0.0654812	0.907784		ABCC5	-1.02397	4.55687	22.7669	6.5718e-06	9.2519e-05	5.18232
HMGXB3	-0.180886	6.78317	3.47137	0.065514	0.907784		RPS20	0.280799	9.57417	22.7611	6.58773e-06	9.2519e-05	5.18126
DVL2	0.207227	6.33345	3.46871	0.0656156	0.907784		RARA	-0.85792	4.93055	22.7602	6.59031e-06	9.2519e-05	5.18109
JAGN1	0.245003	5.79398	3.4679	0.0656465	0.907784		IRF2BPL	0.409825	7.24529	22.7587	6.59453e-06	9.2519e-05	5.18082
DNPEP	0.213516	6.33747	3.46645	0.0657018	0.907784		GHITM	0.327876	8.30404	22.7303	6.67359e-06	9.35127e-05	5.17564
SIK2	-0.343855	4.73463	3.46464	0.0657712	0.907784		DOT1L	-0.515526	6.51876	22.7055	6.74336e-06	9.43738e-05	5.17112
TBC1D13	-0.367516	4.58474	3.46069	0.0659226	0.907784		ERBIN	-0.475383	6.74254	22.6481	6.90793e-06	9.6558e-05	5.16065
USP21	-0.404245	4.43749	3.45694	0.066067	0.907784		ASAH1	0.464123	6.64758	22.6	7.04931e-06	9.84129e-05	5.15185
TM7SF2	0.398439	5.26096	3.45575	0.0661128	0.907784		WRNIP1	0.394103	7.30063	22.5572	7.17732e-06	0.000100077	5.14404
EBLN3P	-0.249379	5.86653	3.45368	0.0661926	0.907784		ATP5MC3	0.3314	8.10772	22.5354	7.2434e-06	0.000100874	5.14006
ZBED4	-0.22134	6.06445	3.45208	0.0662542	0.907784		CSPG4	-0.61432	5.8786	22.5184	7.29541e-06	0.000101474	5.13695
ZBTB11	-0.239725	5.76333	3.44987	0.0663394	0.907784		PLD3	0.488025	6.594	22.4797	7.41532e-06	0.000103016	5.12987
SMIM14	0.643749	3.14712	3.44896	0.0663748	0.907784		ARID5B	-1.13733	4.30141	22.4238	7.59191e-06	0.00010534	5.11965
MYH10	-0.180603	6.60016	3.4484	0.0663964	0.907784		TEAD2	-0.970455	4.70341	22.3756	7.74759e-06	0.000107369	5.11083
PIGL	0.670213	3.14712	3.44586	0.0664948	0.907784		LAGE3	0.659591	5.51616	22.3612	7.79504e-06	0.000107895	5.10818
ATP5F1D	0.147374	7.87455	3.44528	0.0665173	0.907784		SNRPD2	0.351716	8.03965	22.3517	7.82606e-06	0.000108192	5.10646
PPP2R3B	0.731848	3.0956	3.44478	0.0665366	0.907784		UBA2	-0.411607	7.18525	22.3165	7.94317e-06	0.000109678	5.10001
DHPS	-0.232851	6.06598	3.44451	0.0665472	0.907784		TRAPPC6A	1.65203	3.14696	22.3087	7.9693e-06	0.000109905	5.09858
DCTN5	-0.249498	5.74363	3.44313	0.0666007	0.907784		GSTK1	0.668675	5.63965	22.3055	7.98013e-06	0.000109921	5.09799
TBC1D3C	-0.504411	3.93766	3.44095	0.0666856	0.907784		MRPL24	0.534607	6.2438	22.2909	8.02951e-06	0.000110467	5.09531
SCHIP1	0.515831	3.65121	3.44079	0.0666917	0.907784		DENND3	-1.30476	3.97218	22.2837	8.05388e-06	0.000110668	5.09399
TBC1D16	-0.338252	4.87429	3.44043	0.0667057	0.907784		PEX5	0.529521	6.22858	22.2561	8.14834e-06	0.00011183	5.08893
UBFD1	-0.157218	7.44698	3.4358	0.066886	0.907784		ALDH1A3	0.347205	7.82897	22.2406	8.20171e-06	0.000112427	5.0861
PLXNA3	-0.253939	5.64075	3.43311	0.066991	0.907784		RBM8A	0.4459	6.94307	22.2371	8.21392e-06	0.000112458	5.08545
CLDN15	-0.64992	3.07318	3.43188	0.067039	0.907784		CDH1	0.529106	6.26947	22.2319	8.23175e-06	0.000112567	5.08451
KCNH3	0.198463	6.39671	3.43101	0.0670732	0.907784		ARHGAP11A	-0.37905	7.49439	22.2055	8.32413e-06	0.000113693	5.07966
FAM83B	-0.593614	3.45923	3.43026	0.0671025	0.907784		FKBP5	-0.401367	7.29574	22.1962	8.35689e-06	0.000114003	5.07796
NBL1	-0.180652	6.69714	3.42027	0.0674946	0.907784		EFNB1	0.697208	5.38403	22.1808	8.41154e-06	0.000114611	5.07512
CLSPN	-0.178234	6.62886	3.41906	0.0675425	0.907784		CNTNAP3	-1.4091	3.69314	22.169	8.45329e-06	0.000115042	5.07297
ZNF107	-0.434365	4.00691	3.41389	0.0677465	0.907784		EIF4G2	-0.254994	10.5006	22.1603	8.48472e-06	0.000115331	5.07136
TTC1	-0.205615	6.39906	3.41234	0.0678077	0.907784		SELENOF	0.356615	7.62743	22.1445	8.54145e-06	0.000115963	5.06847
KIAA1549	-0.594977	3.3114	3.41098	0.0678617	0.907784		CDC25B	-0.352248	8.04803	22.1227	8.62056e-06	0.000116898	5.06446
TLNRD1	0.229581	5.98606	3.4048	0.068107	0.907784		SPCS1	0.432412	6.92938	22.1132	8.65531e-06	0.000117229	5.06272
RABGGTB	-0.175607	6.88581	3.40209	0.0682152	0.907784		CAPG	0.49758	6.52651	22.0094	9.04359e-06	0.000122342	5.04366
NENF	0.256373	5.86816	3.40176	0.0682281	0.907784		PERP	0.351584	7.84339	21.9974	9.08941e-06	0.000122815	5.04146
SKI	-0.170285	6.97092	3.39935	0.0683241	0.907784		SOAT1	-0.671934	5.67914	21.9747	9.17739e-06	0.000123857	5.03728
AGAP9	-0.526728	3.60664	3.39924	0.0683287	0.907784		FNIP2	-1.63149	3.46605	21.9614	9.22902e-06	0.000124405	5.03484
SETD1B	-0.262712	5.48206	3.39919	0.0683305	0.907784		CEP55	-0.450437	7.04982	21.9577	9.24337e-06	0.000124451	5.03417
C18orf32	-0.313781	5.16768	3.39741	0.0684017	0.907784		AGO2	-0.630772	5.89321	21.9361	9.32851e-06	0.000125449	5.03019
CHCHD5	0.372492	4.55101	3.39598	0.0684591	0.907784		ALKBH7	0.857552	4.79192	21.8748	9.574e-06	0.000128588	5.01891
NKX6-1	0.698195	2.76215	3.39452	0.0685174	0.907784		TRIOBP	0.364577	7.65404	21.8721	9.58465e-06	0.000128588	5.01842
SLIRP	0.225465	6.16311	3.39173	0.0686291	0.907784		SLC39A4	0.542419	6.19326	21.8163	9.81422e-06	0.000131513	5.00814
RIOX2	-0.217707	6.02206	3.3899	0.0687027	0.907784		NEDD4L	-0.670463	5.65931	21.79	9.9241e-06	0.000132828	5.00331
PTGES	-0.311147	4.86656	3.38847	0.0687601	0.907784		EREG	-0.298813	9.46843	21.7661	1.00255e-05	0.000134027	4.9989
TUBB2A	0.172074	6.90571	3.38491	0.0689033	0.907784		RPL17	0.309454	8.60304	21.7371	1.01496e-05	0.000135527	4.99355
PTPRH	-0.625028	3.1872	3.38316	0.0689737	0.907784		DDAH2	0.769615	5.09068	21.7222	1.02137e-05	0.000136223	4.99082
RNF115	-0.34912	4.64075	3.3812	0.0690527	0.907784		COQ8A	0.593056	5.84676	21.7023	1.03004e-05	0.000137217	4.98715
OTUB1	-0.184247	6.84524	3.38053	0.06908	0.907784		GALE	0.487285	6.46444	21.6904	1.03525e-05	0.000137751	4.98495
SPATA20	-0.250828	5.86076	3.37982	0.0691086	0.907784		PITPNM3	-1.72827	3.21629	21.6301	1.06209e-05	0.000141127	4.97384
ANKRD36	-0.448497	4.0236	3.37823	0.0691732	0.907784		TMEM151A	1.12597	4.05802	21.6279	1.06311e-05	0.000141127	4.97342
VPS37B	0.198089	6.409	3.37463	0.0693188	0.907784		TMED4	0.655236	5.49512	21.6202	1.06658e-05	0.000141422	4.97201
TTC7A	0.274529	5.20203	3.37368	0.0693573	0.907784		IPO8	-0.518119	6.40209	21.5919	1.07949e-05	0.000142966	4.96678
SIL1	0.338522	4.86533	3.37243	0.069408	0.907784		BEX2	0.828496	4.68082	21.5841	1.08309e-05	0.000143276	4.96534
AAR2	-0.256763	5.54428	3.37135	0.0694519	0.907784		JAG1	0.62828	5.59706	21.5647	1.09203e-05	0.000144291	4.96176
FUNDC1	0.426508	4.28873	3.3706	0.0694822	0.907784		CD63	0.336107	7.97107	21.5515	1.09819e-05	0.000144935	4.95932
H19	0.746418	2.59184	3.36688	0.069634	0.907784		S100A2	0.914158	4.4952	21.542	1.10264e-05	0.000145231	4.95757
TLN1	-0.127829	8.26627	3.36682	0.0696363	0.907784		SRSF1	-0.291863	9.04238	21.5412	1.10298e-05	0.000145231	4.95743
COPS6	0.167376	7.01971	3.36675	0.0696392	0.907784		MACO1	-1.06979	4.38645	21.5346	1.1061e-05	0.000145472	4.9562
ATP6V0B	0.18033	6.91141	3.36672	0.0696403	0.907784		RALA	0.496581	6.34033	21.5227	1.1117e-05	0.000146039	4.95401
MOB2	0.412616	4.25576	3.35873	0.0699668	0.907784		HELZ	-0.594081	6.0055	21.5049	1.12018e-05	0.000146983	4.95071
PLEKHF1	-0.689787	3.21686	3.35843	0.069979	0.907784		PIK3R1	0.921019	4.45951	21.5008	1.12212e-05	0.000147068	4.94996
SLFN5	-0.492959	3.97327	3.35675	0.0700481	0.907784		RINL	0.841996	4.82619	21.4888	1.12784e-05	0.000147647	4.94775
LMTK3	0.363255	4.49526	3.35381	0.0701686	0.907784		TNS1	-1.22798	4.02916	21.4274	1.15771e-05	0.000151056	4.9364
MDH2	0.124485	8.59082	3.34907	0.0703639	0.907784		CALM3	-0.301436	8.73598	21.4271	1.15786e-05	0.000151056	4.93634
QRSL1	-0.270366	5.42024	3.34741	0.0704322	0.907784		LGALS3	0.54352	6.07298	21.4271	1.15787e-05	0.000151056	4.93634
UBR2	-0.238458	5.75709	3.34738	0.0704333	0.907784		CDC27	-0.362342	7.69448	21.3823	1.18013e-05	0.000153484	4.92807
MCM5	-0.124187	8.22842	3.34551	0.0705105	0.907784		SPTLC1	0.39036	7.20941	21.3806	1.181e-05	0.000153484	4.92775
BEX2	-0.390736	4.68082	3.34518	0.0705241	0.907784		NECTIN4	2.25492	2.25572	21.3794	1.18162e-05	0.000153484	4.92752
YTHDF1	-0.178172	6.75152	3.34243	0.070638	0.907784		MFGE8	-0.770027	5.23468	21.3788	1.18189e-05	0.000153484	4.92742
CYP2U1	-0.510139	3.67976	3.34152	0.0706756	0.907784		EPHX2	1.01969	4.30238	21.3613	1.19075e-05	0.000154458	4.92418
SF3B4	-0.199539	6.38743	3.34055	0.0707158	0.907784		B2M	-0.349625	7.80975	21.3193	1.21226e-05	0.000156941	4.9164
BCL2L13	-0.257523	5.70776	3.33444	0.0709693	0.907784		NECTIN1	0.528091	6.14824	21.3185	1.21266e-05	0.000156941	4.91626
NFKB2	0.187016	6.7489	3.33364	0.0710029	0.907784		EEF1A1P9	0.545007	6.04936	21.3148	1.21457e-05	0.000157009	4.91558
QRICH2	-0.681121	3.04092	3.33352	0.0710077	0.907784		PCBD1	0.450533	6.83729	21.2871	1.22902e-05	0.000158695	4.91044
TMEM177	0.30718	5.14403	3.33337	0.0710138	0.907784		AKAP11	-0.583112	6.04331	21.2754	1.23514e-05	0.000159305	4.90828
H1FX	0.160493	7.22943	3.33276	0.0710393	0.907784		CALM1	0.319831	8.39071	21.2726	1.23661e-05	0.000159313	4.90777
NA	-0.626466	3.25484	3.33218	0.0710635	0.907784		CYBA	0.335744	7.91835	21.2334	1.25747e-05	0.000161818	4.9005
ZNF768	0.239487	6.05795	3.33137	0.0710974	0.907784		FGF19	0.680288	5.44525	21.2221	1.26351e-05	0.000162411	4.89842
MRM1	0.368538	4.34269	3.33058	0.0711301	0.907784		SMC2	-0.547683	6.21089	21.1719	1.29087e-05	0.000165739	4.88912
FNDC10	0.44502	4.37413	3.32824	0.0712278	0.907784		ZHX1	-0.704193	5.49478	21.1228	1.31824e-05	0.000169063	4.88
CLEC11A	-0.688813	3.13667	3.32807	0.0712352	0.907784		ATAD3B	-0.38207	7.38465	21.0916	1.33593e-05	0.000171138	4.87422
ZWINT	0.15983	7.0818	3.32608	0.0713183	0.907784		VAT1	0.358082	7.66141	21.0591	1.35458e-05	0.000173196	4.8682
CCNB2	-0.188752	6.544	3.32549	0.0713431	0.907784		QARS	0.334146	7.87415	21.0583	1.35504e-05	0.000173196	4.86805
HDDC3	0.473875	4.04652	3.32456	0.0713816	0.907784		ARHGEF10	-0.568612	6.1125	21.0422	1.36442e-05	0.000174197	4.86505
ARF4	0.15125	7.42164	3.32208	0.0714859	0.907784		CKAP2L	-0.85492	4.90186	21.036	1.36803e-05	0.000174462	4.8639
UBE2F	0.331975	4.79779	3.31498	0.0717842	0.907784		JADE1	-0.760034	5.22337	21.0328	1.36988e-05	0.000174502	4.86332
PIGA	0.454724	3.76846	3.31241	0.0718925	0.907784		RBM12B	-0.548751	6.10807	21.0272	1.3732e-05	0.000174729	4.86227
ULK2	0.464769	3.98478	3.31239	0.0718932	0.907784		UCA1	-0.648612	5.66597	21.0173	1.37899e-05	0.000175269	4.86044
LPAR3	0.345022	4.58489	3.31076	0.0719622	0.907784		DHRS1	1.2004	3.94497	21.0071	1.38504e-05	0.000175841	4.85854
RCAN3	0.469881	3.84637	3.30843	0.0720607	0.907784		SLC25A5	0.283216	9.07766	20.9965	1.39132e-05	0.000176441	4.85657
ZKSCAN2	0.34901	4.63976	3.30758	0.0720966	0.907784		RERE	-0.706828	5.41566	20.9906	1.39484e-05	0.00017669	4.85548
FGF11	-0.810019	2.59219	3.29666	0.0725601	0.907784		AHR	0.567187	5.93775	20.9394	1.42571e-05	0.000180259	4.84597
GIGYF2	-0.199142	6.51817	3.29615	0.072582	0.907784		SEC14L1	-0.564147	6.10625	20.9386	1.42619e-05	0.000180259	4.84582
RFTN1	0.70035	2.74873	3.29489	0.0726356	0.907784		PLEKHO1	-1.94577	3.1465	20.8837	1.46012e-05	0.000184342	4.83561
UROS	0.309825	5.0663	3.29446	0.072654	0.907784		TMEM131L	-0.730803	5.36664	20.856	1.47749e-05	0.000186328	4.83047
RTN4	0.116379	8.4558	3.28716	0.0729664	0.907784		MTHFD1	-0.330055	7.96746	20.8489	1.48202e-05	0.000186692	4.82915
ZNF564	0.728024	2.85309	3.28596	0.0730178	0.907784		TIMMDC1	0.505792	6.27175	20.8448	1.48465e-05	0.000186816	4.82838
POLR2F	0.213693	6.1597	3.28482	0.0730666	0.907784		FNBP1L	-0.674237	5.5548	20.8316	1.49303e-05	0.000187663	4.82593
FAM92A	0.218035	6.06637	3.28314	0.0731388	0.907784		PRSS3	-1.00115	4.55423	20.7813	1.52559e-05	0.000191543	4.81656
AGO2	-0.229409	5.89321	3.28075	0.0732418	0.907784		SMTNL2	1.60965	3.019	20.7743	1.53012e-05	0.000191899	4.81528
DSP	-0.131327	8.14151	3.27955	0.0732936	0.907784		HSPA13	-0.623719	5.91621	20.7574	1.54125e-05	0.000193081	4.81213
TMEM120A	0.470967	3.77499	3.27609	0.0734427	0.907784		CSTA	1.77827	2.81506	20.7201	1.56615e-05	0.000195984	4.80517
PTPRU	0.204075	6.51716	3.27475	0.0735004	0.907784		DDX18	-0.338759	7.82109	20.704	1.57693e-05	0.000197117	4.80219
FBXL6	0.187817	6.63217	3.27435	0.0735178	0.907784		ATP6V1G1	0.441186	6.69112	20.6425	1.61909e-05	0.000201969	4.79073
NA	-0.517488	3.49058	3.27417	0.0735258	0.907784		ATP8B2	-0.656194	5.62103	20.6422	1.61931e-05	0.000201969	4.79067
UBALD2	0.275544	5.34806	3.27283	0.0735837	0.907784		MVB12A	0.543726	6.02593	20.6248	1.63144e-05	0.000203258	4.78743
FRA10AC1	0.311245	5.10618	3.27251	0.0735975	0.907784		ECHS1	0.479901	6.45874	20.6032	1.64669e-05	0.000204726	4.78339
FBXO46	-0.304983	5.04397	3.27115	0.0736565	0.907784		PCYT2	-0.542379	6.26235	20.603	1.64682e-05	0.000204726	4.78335
PAQR7	0.325577	4.8658	3.27099	0.0736633	0.907784		AAK1	-0.751375	5.32585	20.584	1.66031e-05	0.000206177	4.77981
CNOT2	0.219243	6.04562	3.27082	0.0736707	0.907784		PIGS	-0.598821	5.87255	20.5783	1.66436e-05	0.000206453	4.77875
SEMA4F	-0.367324	4.43338	3.26965	0.0737214	0.907784		BUD31	0.528345	6.11409	20.5649	1.67398e-05	0.00020742	4.77625
IDH2	0.289718	5.49126	3.26813	0.0737875	0.907784		DDX10	-0.51626	6.26828	20.5578	1.6791e-05	0.000207827	4.77492
MTOR	-0.162579	7.15394	3.26802	0.0737921	0.907784		INTS3	0.505884	6.28966	20.5378	1.69358e-05	0.000209391	4.7712
PCNX3	-0.155887	7.09829	3.26142	0.0740792	0.907784		TBC1D23	-0.822709	4.88964	20.5154	1.70996e-05	0.000211062	4.76701
TGDS	0.326578	4.87512	3.26116	0.0740907	0.907784		CYTOR	-1.59738	3.3468	20.5142	1.71081e-05	0.000211062	4.7668
CWC15	0.265956	5.55064	3.25704	0.0742702	0.907784		TTYH3	-0.511639	6.30285	20.4998	1.72141e-05	0.000212139	4.76411
SMG9	0.238382	5.57718	3.24791	0.0746704	0.907784		NDUFA2	0.585296	5.74163	20.4924	1.72696e-05	0.000212592	4.76272
USP35	-0.631295	2.88956	3.24764	0.0746826	0.907784		RTL6	0.526082	6.13349	20.4775	1.73801e-05	0.000213721	4.75995
FAAP100	0.207586	6.19114	3.24547	0.074778	0.907784		CLSPN	-0.453893	6.62886	20.4537	1.75593e-05	0.00021559	4.75549
SLC31A1	-0.213915	6.17121	3.24538	0.0747821	0.907784		AHDC1	-0.691058	5.41355	20.4522	1.75701e-05	0.00021559	4.75522
ARAF	-0.243422	5.69293	3.24421	0.0748337	0.907784		USP12	-0.560677	6.12511	20.4338	1.77097e-05	0.000217012	4.75179
LIG4	-0.372789	4.35098	3.24291	0.0748909	0.907784		MLLT1	-0.481115	6.57426	20.4319	1.77242e-05	0.000217012	4.75143
SPEG	-0.252218	5.74647	3.2418	0.0749398	0.907784		CENPN	-0.481347	6.66173	20.4203	1.78127e-05	0.000217463	4.74927
CDK13	-0.27246	5.37071	3.2412	0.0749661	0.907784		UBAP1	-0.667815	5.5339	20.4202	1.78137e-05	0.000217463	4.74925
GIT1	-0.156699	7.19856	3.23928	0.0750511	0.907784		ST3GAL5	-1.67928	3.29179	20.4192	1.78211e-05	0.000217463	4.74906
JMJD4	0.789991	2.65146	3.23903	0.0750623	0.907784		WSB2	-0.496064	6.62379	20.4171	1.78377e-05	0.000217463	4.74866
ARHGAP5	-0.211858	6.22145	3.23788	0.0751133	0.907784		MTR	-0.556697	6.02921	20.393	1.80238e-05	0.000219495	4.74415
KDELR1	0.128211	8.05512	3.23638	0.0751797	0.907784		TWISTNB	-0.567617	6.00481	20.3876	1.80654e-05	0.000219767	4.74315
DRG1	-0.196694	6.43274	3.23593	0.0751994	0.907784		YBX1	0.254743	10.2861	20.348	1.8376e-05	0.000223306	4.73575
TCP11L1	0.51294	3.62224	3.23465	0.0752562	0.907784		NR1D1	-0.894724	4.6659	20.3269	1.85435e-05	0.00022454	4.73181
FKBP1A	-0.138872	7.75358	3.23231	0.07536	0.907784		CHMP1B	0.620321	5.51616	20.3262	1.85489e-05	0.00022454	4.73168
ERFE	0.512684	3.53098	3.23213	0.075368	0.907784		ATP5F1C	0.347007	7.64595	20.3262	1.85492e-05	0.00022454	4.73167
YPEL5	0.565749	3.56244	3.23193	0.0753769	0.907784		GTSF1	0.395806	7.06308	20.3249	1.85595e-05	0.00022454	4.73143
HEATR5A	-0.326237	4.96128	3.23031	0.0754488	0.907784		PEG10	-0.709912	5.3723	20.3208	1.85925e-05	0.00022454	4.73066
CHTF8	-0.148392	7.37904	3.22866	0.0755225	0.907784		PROM2	1.27798	3.54706	20.3203	1.85963e-05	0.00022454	4.73057
CYB5D1	0.264273	5.36645	3.22657	0.0756157	0.907784		FUCA1	0.685538	5.35693	20.3065	1.87071e-05	0.000225639	4.72799
PELI1	-0.590707	3.10488	3.22627	0.0756286	0.907784		HAUS2	-0.601001	5.91374	20.2909	1.88332e-05	0.00022676	4.72508
EFCAB2	-0.77649	2.6937	3.22384	0.0757374	0.907784		NPM1	-0.245744	10.7394	20.2901	1.884e-05	0.00022676	4.72492
KMT2E	-0.246801	5.62536	3.22361	0.0757475	0.907784		HIVEP3	-2.11833	2.802	20.2545	1.91311e-05	0.000230018	4.71826
PPP1R35	0.26925	5.35382	3.22141	0.0758461	0.907784		SCRN1	-0.38088	7.29318	20.2324	1.9314e-05	0.000231972	4.71413
EIF4EBP2	-0.169876	7.03116	3.2207	0.0758776	0.907784		MEIS2	-1.65339	3.31085	20.1786	1.9767e-05	0.000237123	4.70406
SIVA1	0.184114	6.64848	3.21844	0.075979	0.907784		UQCC1	0.55422	5.90781	20.1757	1.97924e-05	0.000237123	4.7035
KRT80	-0.410856	4.19239	3.2171	0.0760389	0.907784		RAB6A	0.365756	7.40431	20.1741	1.98055e-05	0.000237123	4.70321
FAM149B1	0.515079	3.7689	3.21641	0.0760699	0.907784		ARRDC3	-0.870748	4.90701	20.1469	2.00393e-05	0.000239588	4.69812
CPA4	-0.279847	4.85461	3.2146	0.0761511	0.907784		RPS26	0.316985	8.15508	20.1453	2.00536e-05	0.000239588	4.69781
JMY	-0.284171	5.23633	3.21385	0.076185	0.907784		RBM33	-0.564865	5.95388	20.1161	2.03074e-05	0.000242365	4.69235
TNS2	-0.368692	4.58457	3.2111	0.0763085	0.907784		AUP1	0.386249	7.12386	20.0779	2.06453e-05	0.000246139	4.68518
HDAC6	0.263158	5.62873	3.21074	0.0763247	0.907784		ARFIP2	0.450957	6.56868	20.0609	2.07971e-05	0.000247593	4.682
PPT2	0.432814	4.01888	3.20816	0.0764408	0.907784		PTGES3	-0.321878	8.04394	20.0594	2.08109e-05	0.000247593	4.68171
ERG28	0.263806	5.37778	3.20771	0.0764613	0.907784		ZFHX4	-0.917744	4.75199	20.047	2.09224e-05	0.000248659	4.67939
SEC22C	-0.28315	5.19381	3.20252	0.076696	0.907784		SEC23B	0.369721	7.29732	19.9513	2.18051e-05	0.000258879	4.66144
DLG3	-0.237315	5.85619	3.20173	0.0767318	0.907784		SORL1	-0.646162	5.80212	19.9436	2.18786e-05	0.000259256	4.65998
TPX2	0.11981	8.45918	3.19954	0.0768312	0.907784		DOCK5	-0.61364	5.83581	19.9431	2.18826e-05	0.000259256	4.6599
TMEM138	-0.342906	4.62597	3.19908	0.0768519	0.907784		ARFGEF3	-1.48705	3.56885	19.9327	2.19812e-05	0.000259908	4.65795
TMEM191B	0.852004	2.60787	3.19875	0.0768668	0.907784		KIRREL1	-1.07411	4.19639	19.9325	2.19834e-05	0.000259908	4.65791
PHLPP2	0.298121	4.81773	3.19752	0.0769225	0.907784		RGL2	0.655772	5.33922	19.9149	2.2151e-05	0.000261617	4.65461
CSNK1G3	0.226667	5.84729	3.19669	0.0769605	0.907784		RAB37	1.24428	3.5851	19.9059	2.22378e-05	0.000262369	4.65291
PRDX5	0.149979	7.53479	3.19534	0.0770217	0.907784		PNPLA4	1.02418	4.21715	19.8987	2.2307e-05	0.000262912	4.65156
NOP14	-0.151651	7.1953	3.19164	0.0771903	0.907839		MMP14	-2.43478	2.87764	19.8949	2.23434e-05	0.000263068	4.65085
GPRASP2	0.707252	2.78856	3.1915	0.0771968	0.907839		PPP1R15B	-0.404777	7.13173	19.8845	2.24443e-05	0.000263982	4.64889
NPIPB3	-0.221369	6.13091	3.18928	0.077298	0.907839		HCFC2	-1.84046	2.98421	19.8744	2.25433e-05	0.000264872	4.64698
PARPBP	0.303923	4.90791	3.18822	0.0773463	0.907839		PPP1R26	0.550213	5.96627	19.858	2.27036e-05	0.000266479	4.64391
PEX16	-0.343154	4.60625	3.18572	0.0774605	0.90824		NPAS2	-1.12042	4.17189	19.8519	2.2763e-05	0.000266901	4.64277
MCAM	0.237888	5.60944	3.18075	0.0776883	0.908326		LARS	0.335593	7.8204	19.8461	2.28209e-05	0.000267304	4.64167
NYAP1	0.523176	3.53096	3.17533	0.077938	0.908326		CNN3	-0.416343	6.95876	19.843	2.28514e-05	0.000267385	4.64109
FBXO16	0.685191	2.76202	3.17503	0.0779518	0.908326		PRRC2C	-0.314504	8.32684	19.8298	2.29827e-05	0.000268644	4.6386
MAN1A1	-0.163686	6.89738	3.1706	0.078156	0.908326		TRMT61A	-0.737538	5.41272	19.8184	2.3096e-05	0.000269691	4.63646
SHISA5	0.181142	6.55348	3.17055	0.0781583	0.908326		FKBP10	0.495546	6.21906	19.815	2.31298e-05	0.000269809	4.63583
TMEM200A	-0.476764	3.49036	3.16965	0.0782001	0.908326		ACTR3	-0.324138	8.00943	19.7915	2.33662e-05	0.000272119	4.63141
ADIRF-AS1	0.647247	2.97287	3.16911	0.0782251	0.908326		F2R	-0.850624	4.83561	19.7906	2.33759e-05	0.000272119	4.63123
ISYNA1	0.141941	7.80588	3.16744	0.0783021	0.908326		ONECUT2	-1.21667	3.76126	19.7819	2.34642e-05	0.000272786	4.62959
XPA	-0.473631	3.85248	3.16737	0.0783055	0.908326		HMGCR	-0.38844	7.28035	19.7802	2.34812e-05	0.000272786	4.62928
ACVR2A	-0.413767	4.17186	3.16677	0.0783332	0.908326		RBPMS	-2.00904	2.97279	19.7633	2.36534e-05	0.000274506	4.62611
ZNF888	0.644909	2.9021	3.16364	0.0784782	0.908326		USP13	-0.60382	5.78173	19.6985	2.43272e-05	0.000282036	4.61391
PIM3	0.138077	7.59173	3.1619	0.0785594	0.908326		TUBA1B	-0.287173	8.81265	19.629	2.50713e-05	0.000290367	4.60082
SRGAP2	-0.220359	5.83312	3.16183	0.0785624	0.908326		PLEKHH1	0.90395	4.43826	19.6105	2.52736e-05	0.000292412	4.59733
SLC25A26	0.362792	4.64177	3.16128	0.0785882	0.908326		ARHGAP12	0.399748	7.07736	19.5988	2.54019e-05	0.000293596	4.59513
PKNOX1	-0.364572	4.46238	3.15776	0.0787517	0.908741		GADD45B	-1.02921	4.3811	19.5947	2.54474e-05	0.000293823	4.59436
SECISBP2L	0.253042	5.57983	3.15707	0.0787842	0.908741		NMB	1.11435	3.87229	19.5819	2.55889e-05	0.000295157	4.59195
PLPP2	0.1707	6.94785	3.14884	0.0791686	0.910021		GULP1	-0.597509	5.77956	19.5684	2.5739e-05	0.000296586	4.58941
SPAG7	-0.284935	5.26378	3.14865	0.0791777	0.910021		GRB10	-0.756766	5.08572	19.5403	2.60558e-05	0.000299932	4.5841
HLTF	0.179902	6.8397	3.14753	0.0792303	0.910021		UQCRHL	0.512581	6.14136	19.4987	2.65301e-05	0.000305082	4.57626
FNDC3B	-0.231807	5.6442	3.14652	0.0792775	0.910021		AHRR	0.787373	4.7359	19.4682	2.68843e-05	0.000308843	4.5705
ZBTB21	-0.246491	5.59873	3.14491	0.0793533	0.910021		PLA2G4A	-1.25529	3.93149	19.4352	2.72721e-05	0.000312981	4.56428
C11orf74	0.676939	2.85325	3.14442	0.0793763	0.910021		HAGHL	0.635395	5.44055	19.4212	2.74393e-05	0.00031448	4.56163
PRRX2	0.320408	4.88172	3.1417	0.0795044	0.91057		SYDE1	-1.40751	3.47483	19.4196	2.74581e-05	0.00031448	4.56133
LARP1B	0.26517	5.37377	3.13334	0.079899	0.911406		AURKAIP1	0.348321	7.48672	19.4121	2.75475e-05	0.000315186	4.55992
GPATCH1	-0.425485	4.11012	3.13237	0.0799451	0.911406		TMOD2	-1.45484	3.6293	19.4076	2.76018e-05	0.000315489	4.55906
AXIN1	-0.290414	5.2155	3.1306	0.0800288	0.911406		MCM4	-0.288311	8.85416	19.4025	2.76629e-05	0.000315869	4.5581
ERLEC1	0.246657	5.70945	3.13045	0.0800361	0.911406		NAXE	0.418406	6.89957	19.3816	2.79154e-05	0.000318432	4.55416
SETMAR	-0.47541	3.76194	3.12607	0.0802441	0.911406		RPL32	0.284598	9.05686	19.3388	2.84404e-05	0.000324095	4.54606
AHCY	0.111919	8.8816	3.12035	0.0805165	0.911406		CD164	-0.317594	7.97246	19.336	2.84747e-05	0.000324161	4.54554
YBEY	0.41813	4.23112	3.11454	0.0807947	0.911406		SLC6A6	-0.61968	5.78131	19.3164	2.87189e-05	0.000326612	4.54183
TGFBRAP1	-0.303148	4.94962	3.11197	0.0809178	0.911406		MTHFD2	0.28452	8.79905	19.3014	2.89067e-05	0.000328419	4.539
TMEM151A	0.469736	4.05802	3.11179	0.0809264	0.911406		TMSB4XP8	-0.633216	5.5588	19.2639	2.93829e-05	0.000332982	4.5319
FAM20C	0.293637	5.08725	3.1113	0.0809499	0.911406		AREG	0.400838	7.06074	19.2632	2.93913e-05	0.000332982	4.53178
PNPLA6	0.150995	7.15063	3.109	0.0810607	0.911406		PLA2G7	1.69262	2.90271	19.2627	2.93988e-05	0.000332982	4.53167
TIGD5	0.337385	4.76024	3.1089	0.0810653	0.911406		SLC38A10	0.368245	7.2782	19.2606	2.94256e-05	0.000332982	4.53127
SESN2	0.344544	4.70137	3.10611	0.0812	0.911406		HINT2	0.960853	4.33895	19.2332	2.97789e-05	0.000336644	4.52609
CORO1A	0.630514	2.86541	3.106	0.0812049	0.911406		MAP1A	-1.19154	3.88954	19.2258	2.98749e-05	0.000337393	4.52469
ATPAF2	-0.34993	4.55396	3.10518	0.0812445	0.911406		ATP8	-0.545286	6.3863	19.2213	2.99329e-05	0.000337479	4.52385
SENP8	0.766085	2.59217	3.10021	0.0814849	0.911406		RAP1GDS1	-0.584818	5.88692	19.2206	2.9942e-05	0.000337479	4.52372
TMSB10	0.107697	9.72892	3.09911	0.0815377	0.911406		PPA1	-0.337143	7.72785	19.1917	3.03222e-05	0.000341136	4.51824
IDH3A	-0.161697	6.97347	3.09883	0.0815514	0.911406		SCN5A	-0.762955	5.17784	19.1913	3.03265e-05	0.000341136	4.51818
MRPS14	0.36028	4.37813	3.09654	0.0816622	0.911406		IGSF3	-0.663453	5.50405	19.1146	3.13584e-05	0.000352394	4.50365
MRPL36	0.26227	5.482	3.09384	0.0817935	0.911406		KDSR	0.501523	6.29574	19.1121	3.1393e-05	0.000352433	4.50317
EIF3I	-0.115134	8.57108	3.09268	0.0818501	0.911406		KIF18A	-0.521646	6.2186	19.0999	3.15599e-05	0.000353957	4.50086
GNPDA1	-0.182548	6.57839	3.09043	0.0819591	0.911406		ETV1	-0.817501	4.8928	19.0972	3.15978e-05	0.000354033	4.50034
NIT1	-0.343779	4.59235	3.08942	0.0820083	0.911406		KRTCAP2	0.610981	5.62135	19.0887	3.17155e-05	0.000355	4.49873
PLCXD1	-0.303857	4.9965	3.08908	0.082025	0.911406		ABCA3	1.10299	3.80871	19.0802	3.18333e-05	0.000355968	4.49712
RFT1	0.23328	5.86014	3.08853	0.0820519	0.911406		GSPT1	-0.310964	8.0744	19.0624	3.20813e-05	0.000358195	4.49375
SCAMP2	0.24545	5.62896	3.0848	0.0822338	0.911406		TSG101	0.5463	5.96048	19.0614	3.20955e-05	0.000358195	4.49356
PPM1K	0.76573	2.3289	3.08431	0.0822579	0.911406		ADGRG1	0.613086	5.52899	19.0311	3.25218e-05	0.000362596	4.48783
THOP1	-0.148912	7.49985	3.08347	0.0822991	0.911406		FEM1C	-0.679453	5.37107	19.0177	3.27132e-05	0.000364372	4.48528
ZNF767P	-0.584594	3.21688	3.08283	0.0823301	0.911406		FECH	0.512605	6.11037	19.0062	3.28779e-05	0.000365847	4.4831
NCOR1	0.267781	5.35835	3.07404	0.0827616	0.911406		TNPO1	-0.317771	8.04091	18.9858	3.31722e-05	0.00036876	4.47923
INPP5A	0.358478	4.49573	3.07239	0.0828429	0.911406		CRIM1	-0.630166	5.79386	18.9615	3.35259e-05	0.000372328	4.47462
SLBP	0.135026	7.62989	3.06932	0.0829942	0.911406		SRGAP2	-0.569442	5.83312	18.9421	3.3812e-05	0.000375139	4.47093
ORC4	-0.247662	5.62386	3.06887	0.0830163	0.911406		MTDH	-0.282559	8.78917	18.9132	3.42414e-05	0.000379532	4.46545
FBLN1	0.310797	4.85934	3.06814	0.0830523	0.911406		LETM2	-1.78829	3.10515	18.8859	3.4652e-05	0.000383708	4.46027
HAGH	0.332931	4.72184	3.06685	0.0831161	0.911406		ACTA2	2.01083	2.60757	18.8835	3.46885e-05	0.000383738	4.45981
ZNF384	-0.195507	6.34249	3.06212	0.0833503	0.911406		NOM1	-0.473385	6.43184	18.8698	3.48967e-05	0.000385665	4.45722
RBPMS2	-0.46753	3.96759	3.0588	0.083515	0.911406		ATP2A2	-0.266771	9.27471	18.8313	3.54896e-05	0.000391836	4.4499
PYROXD1	-0.459321	3.86477	3.05557	0.0836759	0.911406		ARMC10	0.496869	6.24565	18.8236	3.56104e-05	0.000392787	4.44842
DNM2	0.145141	7.33571	3.05198	0.0838547	0.911406		TAF10	0.489851	6.25715	18.8142	3.57565e-05	0.000394016	4.44664
RTL6	0.211071	6.13349	3.05077	0.0839152	0.911406		AGAP3	0.430593	6.71414	18.8082	3.58513e-05	0.000394383	4.4455
PCBD1	0.175637	6.83729	3.04494	0.0842073	0.911406		GPX4	0.313888	8.06543	18.8076	3.58593e-05	0.000394383	4.4454
TIMP2	0.156462	6.96822	3.04314	0.0842973	0.911406		GADD45A	0.590236	5.63055	18.742	3.69042e-05	0.000405481	4.43292
BMP8B	-0.392769	4.21639	3.04304	0.0843027	0.911406		SELENOT	-0.432405	6.74071	18.7346	3.70245e-05	0.000405744	4.43151
UBE2J2	0.188269	6.39756	3.04221	0.0843441	0.911406		FYCO1	-0.70812	5.278	18.7345	3.70268e-05	0.000405744	4.43148
PHF21A	-0.335298	4.54191	3.0407	0.0844203	0.911406		GRAMD4	0.786443	4.85011	18.734	3.70353e-05	0.000405744	4.43138
RCL1	0.266369	5.28655	3.03843	0.0845343	0.911406		CCDC14	-0.588324	5.80705	18.7267	3.71536e-05	0.000406648	4.43
BBS9	0.645419	3.16755	3.03667	0.0846231	0.911406		CCND3	-0.59681	5.83319	18.7236	3.72038e-05	0.000406805	4.42941
MYO9B	-0.164661	6.8541	3.03579	0.0846672	0.911406		ASXL1	-0.471622	6.43097	18.7171	3.73097e-05	0.000407569	4.42818
MSI2	-0.243317	5.53305	3.03565	0.0846744	0.911406		PPP1R16A	0.482625	6.38158	18.7096	3.74326e-05	0.000408519	4.42675
NTPCR	0.380002	4.53616	3.03299	0.0848088	0.911406		CREG1	0.433422	6.65803	18.692	3.77229e-05	0.000411292	4.42339
RNFT2	0.442052	3.93196	3.03201	0.0848582	0.911406		POLR1A	-0.446163	6.70661	18.6714	3.80644e-05	0.000414375	4.41948
SPTSSA	0.257397	5.40246	3.03126	0.0848964	0.911406		ADAM10	-0.394646	7.03587	18.6705	3.80787e-05	0.000414375	4.41932
PTP4A2	0.119831	8.21808	3.03124	0.0848973	0.911406		GJB2	0.652343	5.36008	18.6499	3.84241e-05	0.000417733	4.4154
PRPSAP1	-0.209179	6.2279	3.02724	0.0850999	0.911406		CIC	-0.524771	6.08349	18.634	3.86932e-05	0.000420257	4.41236
MON1A	0.370152	4.20678	3.02626	0.0851496	0.911406		CCDC90B	0.757337	4.84735	18.6126	3.9059e-05	0.000423824	4.40828
SLC4A3	0.339945	4.82215	3.02605	0.0851607	0.911406		RNF220	0.495984	6.13398	18.6104	3.90965e-05	0.000423825	4.40786
MAPRE3	0.466052	3.55441	3.02426	0.0852515	0.911406		NFE2L1	0.291911	8.28708	18.5948	3.93647e-05	0.000426326	4.40489
GPR153	-0.607032	3.09421	3.02012	0.085462	0.911406		SLF2	-0.478615	6.3793	18.5812	3.96002e-05	0.000428468	4.4023
HFE	-0.442503	3.91429	3.01775	0.0855828	0.911406		ANO1	0.469286	6.31346	18.5448	4.02384e-05	0.000434957	4.39536
RAB3GAP1	-0.192652	6.31365	3.01214	0.0858701	0.911406		TP53I13	0.68816	5.15745	18.5392	4.03375e-05	0.000435614	4.39429
HCG18	-0.330526	4.62912	3.01045	0.0859566	0.911406		FDFT1	-0.405785	7.11139	18.5243	4.06013e-05	0.000438046	4.39146
MRPS35	0.167673	6.8299	3.00918	0.0860215	0.911406		PEAK1	-0.79417	4.91167	18.4994	4.10479e-05	0.000442444	4.38671
ZMYM4	-0.178177	6.57786	3.00822	0.0860712	0.911406		SERPINH1	-0.329523	7.69741	18.4811	4.13792e-05	0.000445592	4.38322
NMD3	-0.152159	7.17205	3.00441	0.0862673	0.911406		RAB3B	-0.572157	5.84604	18.4677	4.16233e-05	0.000447795	4.38066
MAP3K7	0.215482	6.07198	2.99873	0.0865603	0.911406		WNT10B	-1.12633	4.05662	18.4582	4.17975e-05	0.000449244	4.37885
PRKCH	0.367699	4.29693	2.99656	0.0866725	0.911406		RAC3	-0.387274	7.3404	18.4384	4.21624e-05	0.000452737	4.37507
MMS19	0.157102	7.00711	2.99551	0.0867265	0.911406		LMAN1	-0.38445	7.24414	18.4131	4.26344e-05	0.000457163	4.37024
MFSD14B	0.15389	7.08104	2.99451	0.0867786	0.911406		TMEM63C	-1.36814	3.59132	18.412	4.26551e-05	0.000457163	4.37003
ASXL1	-0.180577	6.43097	2.9936	0.0868258	0.911406		EI24	0.285682	8.3486	18.4079	4.27311e-05	0.000457546	4.36926
SLC16A1	0.12457	7.77473	2.99281	0.0868669	0.911406		FNBP1	-0.704778	5.22834	18.3834	4.31938e-05	0.000461724	4.36458
TCF7L2	-0.139517	7.41752	2.99261	0.0868773	0.911406		PNPLA2	0.44588	6.4915	18.3819	4.3224e-05	0.000461724	4.36428
NUF2	0.245272	5.46443	2.99258	0.0868785	0.911406		TOMM7	0.473105	6.29859	18.3808	4.32434e-05	0.000461724	4.36408
CHD8	-0.194873	6.4155	2.9925	0.0868828	0.911406		ZFAND6	0.585367	5.63501	18.3553	4.37319e-05	0.000466501	4.3592
BORA	0.294452	4.77532	2.99179	0.0869196	0.911406		C6orf223	-1.45042	3.44988	18.3516	4.38028e-05	0.000466818	4.3585
TEF	0.330203	4.47799	2.99094	0.0869639	0.911406		RTEL1	-0.535873	6.09208	18.3407	4.40136e-05	0.000468625	4.35641
HIF1AN	-0.164134	6.8202	2.9902	0.0870024	0.911406		METRNL	0.576516	5.78923	18.3325	4.41718e-05	0.000469868	4.35486
FGFR1	0.203933	6.09314	2.98789	0.0871226	0.911406		C18orf54	-0.885038	4.47785	18.3234	4.43494e-05	0.000471316	4.35311
PHTF1	0.447316	3.78188	2.98643	0.0871983	0.911406		IL1R1	-1.50896	3.39893	18.3004	4.48016e-05	0.000475677	4.34871
HSD17B4	0.175929	6.63167	2.98609	0.087216	0.911406		VMA21	-0.485554	6.29536	18.2978	4.48521e-05	0.000475767	4.34822
CAMSAP2	-0.198388	6.03827	2.98535	0.0872549	0.911406		MYOF	-0.298067	8.32802	18.2601	4.56038e-05	0.00048329	4.341
PTPN12	0.181643	6.41397	2.9852	0.0872624	0.911406		PSMD1	-0.301675	8.20777	18.2523	4.57589e-05	0.000484481	4.33952
PHLDB1	-0.23377	5.70453	2.97993	0.0875381	0.911406		NDUFB7	0.501	6.22109	18.2068	4.66862e-05	0.000493838	4.33081
DNMT1	-0.110881	8.59704	2.97613	0.0877369	0.911406		SP1	-0.397607	7.18736	18.1944	4.69414e-05	0.000496075	4.32844
SNRPA1	0.192294	6.23545	2.97553	0.0877687	0.911406		EPCAM	0.281865	8.62195	18.1892	4.70488e-05	0.000496747	4.32745
CKLF	-0.466578	3.83406	2.97376	0.0878617	0.911406		CORO7	-1.29429	3.67214	18.1772	4.73001e-05	0.000498937	4.32514
WRN	0.289228	5.20298	2.97325	0.0878886	0.911406		TST	0.827268	4.51956	18.1429	4.80192e-05	0.000506052	4.31859
MRPL44	0.197521	6.25643	2.97309	0.0878969	0.911406		IRAK1	-0.334466	7.61845	18.1253	4.83943e-05	0.000509531	4.31521
TBC1D8B	0.413233	4.11569	2.96592	0.0882747	0.911406		GPC4	0.734823	4.90564	18.1024	4.88846e-05	0.000513939	4.31083
FAM114A1	0.27317	5.27474	2.9645	0.0883495	0.911406		EAPP	0.740619	4.86252	18.1016	4.89035e-05	0.000513939	4.31066
UBAP2	0.197658	6.04728	2.96429	0.0883607	0.911406		ICAM1	1.72897	2.66601	18.0921	4.91079e-05	0.00051561	4.30885
HPCAL1	0.170799	6.71661	2.96188	0.0884881	0.911406		RAB15	-1.58196	3.33795	18.0735	4.95127e-05	0.00051938	4.30528
MT1X	-0.362901	4.10438	2.95576	0.088813	0.911406		COX7A2	0.384275	7.02656	18.0574	4.98648e-05	0.000522591	4.30221
THADA	-0.229168	5.665	2.95217	0.0890041	0.911406		ZNF219	0.855746	4.50401	18.0527	4.99697e-05	0.000523206	4.30129
METTL8	-0.24042	5.66622	2.95095	0.0890692	0.911406		PHC2	0.370448	7.11432	18.0473	5.00892e-05	0.000523974	4.30026
HDHD2	-0.365324	4.45499	2.95091	0.0890716	0.911406		GSDMD	0.53305	6.04996	18.0401	5.02474e-05	0.000525145	4.29889
DEAF1	0.270371	5.18722	2.95079	0.0890777	0.911406		EPB41L1	-0.564271	5.88202	18.0275	5.05283e-05	0.000527596	4.29646
FES	0.420895	3.94978	2.95061	0.0890874	0.911406		TRAK2	-0.664373	5.32623	18.0204	5.06862e-05	0.000528758	4.29511
DDHD2	-0.229716	5.77736	2.95014	0.0891123	0.911406		CIAPIN1	0.426543	6.60377	18.0076	5.0974e-05	0.000531271	4.29265
ZRANB1	-0.201062	6.28418	2.94955	0.0891439	0.911406		CLCN4	-1.72641	3.12578	18.0023	5.1094e-05	0.000532034	4.29163
FBXO3	0.29549	4.99487	2.94908	0.0891693	0.911406		ADRA2C	0.63999	5.30967	17.9852	5.14801e-05	0.000535563	4.28836
GNPTAB	-0.16688	6.7844	2.94874	0.0891872	0.911406		GINS2	-0.447137	6.53567	17.9775	5.16568e-05	0.000536909	4.28687
CDKN1A	0.138466	7.94986	2.94692	0.0892844	0.911406		TEX264	0.618221	5.48801	17.9625	5.19993e-05	0.00053969	4.284
FUCA2	0.163337	6.95621	2.94643	0.0893106	0.911406		RCC1	-0.306779	8.20467	17.9616	5.20194e-05	0.00053969	4.28383
MTREX	-0.143463	7.35706	2.94543	0.089364	0.911406		PLA2G12A	-0.577805	5.81081	17.959	5.20802e-05	0.000539827	4.28333
TAF1A	0.347145	4.48723	2.94427	0.0894261	0.911406		EXPH5	-0.956216	4.28723	17.9074	5.32808e-05	0.000551767	4.27343
PPP6R3	-0.137075	7.43148	2.94393	0.0894445	0.911406		PTGES	-0.770634	4.86656	17.882	5.38841e-05	0.000557139	4.26854
KPNA5	0.57766	3.18689	2.94354	0.0894654	0.911406		PRDM16	-1.55467	3.37329	17.8814	5.38977e-05	0.000557139	4.26843
BCL7A	-0.3251	4.57334	2.94346	0.0894698	0.911406		STARD4	-0.953186	4.4381	17.8726	5.41075e-05	0.000558799	4.26674
H1F0	0.106781	8.93746	2.94261	0.0895156	0.911406		MAP3K3	-0.778549	4.92475	17.8234	5.52972e-05	0.000570071	4.2573
BNIP3	0.242921	5.55157	2.94221	0.089537	0.911406		CIP2A	-0.520437	6.07592	17.8233	5.52994e-05	0.000570071	4.25728
ERLIN1	0.153511	7.00283	2.94217	0.0895388	0.911406		RBM15B	0.427532	6.57995	17.8048	5.57543e-05	0.000574239	4.25372
NUBP2	-0.174206	6.79013	2.9392	0.0896986	0.911406		UQCRC2	0.31877	7.70823	17.7586	5.69083e-05	0.000585593	4.24482
NA	-0.796308	2.59257	2.93871	0.0897251	0.911406		NEDD4	-1.06005	4.10417	17.746	5.72268e-05	0.000588338	4.2424
POLR3A	0.190717	6.19738	2.93722	0.089805	0.911406		SETD7	-0.373309	7.31398	17.7255	5.77468e-05	0.000593146	4.23847
NMT1	0.137565	7.50759	2.93599	0.0898713	0.911406		IMPA1	0.47298	6.398	17.7105	5.81318e-05	0.000596561	4.23559
FBXO5	-0.208402	5.92234	2.93593	0.0898743	0.911406		WDYHV1	0.794952	4.58955	17.6979	5.84569e-05	0.000599355	4.23316
RAB5C	-0.142641	7.32502	2.93429	0.0899632	0.911406		ACAT2	-0.728864	5.23956	17.6871	5.87398e-05	0.000601711	4.23107
TTC3	-0.175785	6.57771	2.93383	0.0899875	0.911406		ZNF672	0.6046	5.43471	17.6489	5.9742e-05	0.000611426	4.22372
MAOB	0.308058	4.92259	2.92662	0.0903778	0.911406		GALNT5	0.823723	4.60462	17.6284	6.02885e-05	0.000616463	4.21977
ZFAS1	-0.168913	6.74566	2.92587	0.0904184	0.911406		HMGB2	0.272885	8.7554	17.5927	6.12495e-05	0.000625726	4.2129
MDM2	-0.134672	7.93185	2.92574	0.0904251	0.911406		PFKM	0.316798	7.67581	17.5899	6.13263e-05	0.000625947	4.21235
TRAM2	-0.20637	6.07693	2.92042	0.0907143	0.911406		ITGB5	-0.512016	6.20618	17.578	6.16506e-05	0.000628693	4.21006
AXIN2	-0.347848	4.59228	2.91972	0.0907527	0.911406		ALG3	0.511311	6.03639	17.5664	6.19689e-05	0.000631371	4.20783
LOC642846	-0.220081	5.87863	2.91846	0.0908214	0.911406		TAX1BP3	0.546346	5.84805	17.5533	6.23303e-05	0.000634483	4.2053
AHRR	-0.361227	4.7359	2.91719	0.0908905	0.911406		RNF123	0.501683	6.01262	17.5496	6.24332e-05	0.000634628	4.20458
GRAMD1A	0.22812	5.79835	2.91711	0.0908947	0.911406		CST6	-0.789438	4.91374	17.5484	6.24646e-05	0.000634628	4.20437
SMIM3	0.256476	5.35309	2.91503	0.0910081	0.911406		PBX3	-1.67387	3.09395	17.5467	6.25122e-05	0.000634628	4.20403
FAM241A	0.314641	4.59249	2.915	0.0910098	0.911406		USP45	0.659049	5.1555	17.5131	6.34517e-05	0.00064359	4.19756
SDCBP	0.166921	6.70327	2.91403	0.091063	0.911406		CAMK2D	0.607403	5.4826	17.5015	6.37798e-05	0.00064634	4.19532
SMN1	0.125395	7.77297	2.91327	0.0911047	0.911406		CHD7	-0.615295	5.46905	17.4935	6.40078e-05	0.000648072	4.19377
ANKRD36B	-0.475886	3.67963	2.91242	0.091151	0.911406		TMEM267	0.91135	4.20258	17.4737	6.45724e-05	0.000653206	4.18995
DENND5B	-0.230607	5.62544	2.91199	0.0911745	0.911406		DDB2	0.561588	5.776	17.4713	6.46408e-05	0.000653316	4.18949
PCSK9	0.183804	6.15198	2.91177	0.0911869	0.911406		ATP11A	-0.424923	6.79952	17.4677	6.47442e-05	0.000653778	4.1888
CENPH	-0.333567	4.64324	2.91103	0.0912273	0.911406		RPL13AP6	0.747142	4.75316	17.4602	6.49604e-05	0.000655378	4.18735
PROSER3	-0.50222	3.48318	2.90912	0.0913319	0.911406		EXOSC6	0.549824	5.73329	17.431	6.58104e-05	0.000663364	4.18171
CPSF2	-0.164487	6.94614	2.90817	0.0913839	0.911406		OGT	-0.407479	6.8458	17.3977	6.67899e-05	0.00067264	4.17529
SLC9A5	-0.459536	3.87111	2.90622	0.091491	0.911406		E2F8	-0.690804	5.20364	17.3893	6.7041e-05	0.00067457	4.17366
PPP2R1A	0.115426	8.42309	2.90498	0.0915589	0.911406		SLC16A3	-0.255341	9.29094	17.3834	6.72157e-05	0.000675729	4.17253
NBAS	-0.255451	5.48041	2.90188	0.09173	0.911406		RBBP8	-0.450442	6.549	17.3772	6.74031e-05	0.000677014	4.17132
FAM193B	-0.290557	5.11038	2.89918	0.0918786	0.911406		ACSL4	-0.446992	6.54222	17.3715	6.75747e-05	0.000678137	4.17022
SCN8A	0.472078	3.48278	2.89767	0.0919623	0.911406		ADM	-0.629015	5.62148	17.3474	6.83008e-05	0.000684818	4.16557
BANK1	0.807426	2.69404	2.89554	0.0920796	0.911406		ZNF621	-0.719966	4.94345	17.3441	6.84007e-05	0.000685215	4.16494
STARD10	0.266227	5.22423	2.89485	0.0921179	0.911406		QPCTL	-1.02026	4.29247	17.2751	7.05346e-05	0.000705968	4.1516
SULT4A1	-0.652976	3.02959	2.89387	0.0921725	0.911406		TNNT1	0.394311	6.83036	17.242	7.15826e-05	0.000715826	4.14519
PIGT	0.192317	6.43508	2.89346	0.0921949	0.911406		PPP6R3	-0.340742	7.43148	17.2367	7.17527e-05	0.000716895	4.14416
CCDC82	0.435462	3.92631	2.89246	0.0922504	0.911406		B4GALT1	-0.489738	6.20121	17.2074	7.2696e-05	0.000725681	4.13849
PYCR1	0.114288	8.5387	2.89154	0.0923016	0.911406		CHD9	-0.689989	5.08649	17.1907	7.3238e-05	0.00073045	4.13526
ATXN2	-0.251626	5.57532	2.89	0.092387	0.911406		NOTCH3	0.548357	5.63746	17.1804	7.35737e-05	0.000733153	4.13328
ABCB6	0.270478	5.16211	2.88826	0.0924835	0.911406		LIN54	-0.688542	5.20293	17.1695	7.39321e-05	0.000736078	4.13117
SOCS1	0.686939	2.66561	2.88718	0.0925436	0.911406		RNF208	0.758185	4.71519	17.163	7.41496e-05	0.000737597	4.12989
OGT	-0.160128	6.8458	2.88313	0.0927692	0.911406		RAB31	-0.533862	5.8999	17.1536	7.44603e-05	0.000740039	4.12808
ZBED5	-0.309537	4.69697	2.88273	0.0927915	0.911406		MVD	-0.489469	6.25423	17.1364	7.50338e-05	0.00074493	4.12474
FAM89A	0.349298	4.47539	2.88251	0.0928039	0.911406		PPIL2	-0.558797	5.83326	17.1349	7.50837e-05	0.00074493	4.12445
EMC3-AS1	0.710016	2.60724	2.88249	0.092805	0.911406		TCEA3	1.97541	2.48353	17.1303	7.52377e-05	0.000745806	4.12356
SLK	-0.18418	6.42009	2.87807	0.0930521	0.911406		NTMT1	-0.666528	5.38277	17.1222	7.5508e-05	0.000747832	4.12201
ARPC2	0.130832	7.80028	2.87773	0.0930714	0.911406		LTBP4	0.346852	7.33095	17.1051	7.60866e-05	0.000752906	4.11869
SLC18A2	0.312793	4.68963	2.87655	0.0931377	0.911406		TRPT1	0.936545	4.26027	17.094	7.64658e-05	0.000755999	4.11653
NHP2	0.140355	7.78841	2.87431	0.0932632	0.911406		TASOR2	-0.348367	7.46808	17.0918	7.654e-05	0.000756074	4.11611
U2AF1L4	-0.692314	2.65119	2.87399	0.0932808	0.911406		ARHGEF12	-0.323651	7.65583	17.0891	7.66341e-05	0.000756345	4.11558
EIF2D	-0.197064	6.2445	2.86994	0.0935085	0.911406		ADH5	0.326229	7.47053	17.0743	7.71399e-05	0.000760151	4.11272
MBOAT7	0.150903	7.21581	2.8694	0.0935388	0.911406		DERA	0.610863	5.31165	17.0739	7.71537e-05	0.000760151	4.11264
CKAP5	-0.120193	8.08981	2.86767	0.0936366	0.911406		CRYBG2	0.935354	4.08467	17.0581	7.77018e-05	0.000764887	4.10957
MGA	-0.220187	5.78705	2.86476	0.0938007	0.911406		CABLES2	-0.954388	4.39803	17.0182	7.90964e-05	0.000777362	4.10184
TJP1	-0.160184	7.00851	2.85932	0.0941087	0.911406		SLC44A5	2.15634	2.21709	17.0179	7.9106e-05	0.000777362	4.10179
TRIP13	0.168391	6.71152	2.85929	0.0941104	0.911406		PAQR8	1.30486	3.42581	17.0152	7.92036e-05	0.000777648	4.10126
SETD5	-0.153343	6.99562	2.85901	0.0941258	0.911406		LRRTM4	-5.21667	2.80155	17.0159	8.03387e-05	0.000788111	4.09507
ALDH3A2	0.165262	7.03374	2.85743	0.0942156	0.911406		NSMCE4A	-0.562666	5.74637	16.9788	8.05002e-05	0.000789014	4.0942
PRMT6	-0.348308	4.47355	2.85688	0.094247	0.911406		SNN	0.647424	5.1826	16.9658	8.09694e-05	0.000792902	4.09168
DOCK6	0.208168	6.1397	2.85589	0.094303	0.911406		ZMIZ2	0.451924	6.30201	16.964	8.10367e-05	0.000792902	4.09132
CRBN	-0.367137	4.32444	2.85478	0.0943662	0.911406		SMARCAL1	0.731643	4.80624	16.9521	8.14686e-05	0.000796442	4.08901
NA	-0.54186	3.20659	2.85305	0.0944645	0.911406		TLE1	0.782956	4.63702	16.9447	8.17393e-05	0.0007984	4.08757
SEPTIN9	-0.108671	8.71028	2.85209	0.0945193	0.911406		CTSL	0.508487	6.05483	16.9412	8.18666e-05	0.000798956	4.08689
BCL9L	-0.142392	7.28607	2.8519	0.09453	0.911406		MCFD2	-0.424713	6.66551	16.9248	8.24669e-05	0.000803986	4.08372
TRPT1	0.412105	4.26027	2.84993	0.0946425	0.911406		OTUB1	0.385359	6.84524	16.9233	8.25236e-05	0.000803986	4.08342
CNTRL	-0.458211	3.76253	2.84711	0.0948032	0.911406		FRAT2	1.12112	3.68763	16.9027	8.32853e-05	0.000810711	4.07943
FAM131C	0.371773	4.18718	2.84676	0.0948232	0.911406		KIF1C	-0.296983	8.04546	16.8943	8.36003e-05	0.000812587	4.07779
ARID1A	-0.149827	7.03452	2.84589	0.094873	0.911406		HIP1	-0.593917	5.61348	16.8937	8.36213e-05	0.000812587	4.07768
RCOR2	-0.420479	3.94912	2.84585	0.0948754	0.911406		SYF2	0.534076	5.66693	16.8644	8.47271e-05	0.000822628	4.07198
COL4A4	-0.568538	3.07284	2.84246	0.0950693	0.911406		SMARCA1	-0.511289	6.05391	16.8441	8.55001e-05	0.000829424	4.06803
MYDGF	0.164106	6.97381	2.84135	0.095133	0.911406		CLIC4	-0.444494	6.6211	16.8275	8.6137e-05	0.000834889	4.06481
GSTK1	0.252111	5.63965	2.83978	0.095223	0.911406		CLUH	-0.286471	8.4752	16.8252	8.62255e-05	0.000835033	4.06436
EPHB3	0.512503	3.37342	2.83607	0.0954368	0.911406		IDI1	-0.509876	6.07657	16.8184	8.64868e-05	0.000836851	4.06305
CYB561D1	-0.501317	3.49105	2.83173	0.0956867	0.911406		SKP2	-0.610056	5.54601	16.8111	8.67699e-05	0.000838874	4.06163
GINS2	-0.170319	6.53567	2.83104	0.0957265	0.911406		CDKN2C	-1.56049	3.30141	16.8068	8.69383e-05	0.000839787	4.06079
TANC1	0.243723	5.49156	2.83061	0.0957516	0.911406		ETV4	0.482272	6.04386	16.7925	8.74989e-05	0.000844337	4.058
CES2	0.231891	5.74385	2.8294	0.0958216	0.911406		NDUFB11	0.45156	6.29077	16.7909	8.75581e-05	0.000844337	4.0577
MYO15B	0.57626	3.22642	2.82862	0.0958668	0.911406		EPB41L2	-0.3793	6.94796	16.7505	8.91583e-05	0.000859038	4.04984
TES	0.149246	7.13663	2.8257	0.0960357	0.911406		CSRNP1	-1.1578	3.83994	16.7291	9.0019e-05	0.000866596	4.04567
BSPRY	0.305708	4.89073	2.82437	0.0961126	0.911406		IQGAP3	-0.569522	5.61616	16.7197	9.03969e-05	0.000869495	4.04385
TRIM13	-0.302902	4.98375	2.82066	0.0963283	0.911406		EDF1	0.358475	7.31767	16.7178	9.04734e-05	0.000869495	4.04348
CSPG5	0.688427	2.63659	2.81996	0.0963688	0.911406		PWP2	-0.358642	7.17443	16.7041	9.10313e-05	0.000874116	4.04081
ZNF703	0.666287	2.65118	2.81983	0.0963765	0.911406		ATXN7L3B	0.399451	6.66846	16.6916	9.15429e-05	0.000878285	4.03838
SETDB1	-0.231249	5.81429	2.81918	0.0964146	0.911406		PTCHD3P1	-1.27762	3.58415	16.6745	9.22474e-05	0.000884297	4.03505
FAM126B	-0.407175	3.88972	2.81484	0.0966677	0.911406		PAPOLA	-0.27989	8.64046	16.6628	9.2734e-05	0.000888212	4.03276
NA	-0.436997	3.90817	2.81451	0.0966865	0.911406		MRPS33	0.655247	5.25855	16.6336	9.39553e-05	0.00089915	4.02708
WIZ	0.236179	5.63948	2.81223	0.0968202	0.911406		COL1A1	-0.961662	4.28286	16.6281	9.41884e-05	0.000900622	4.026
UNC45A	-0.153402	7.23541	2.81122	0.0968789	0.911406		SIGIRR	0.636633	5.22307	16.624	9.43593e-05	0.000901497	4.02522
PAK1	-0.230482	5.74189	2.8109	0.0968975	0.911406		ACTR5	0.615344	5.26552	16.5822	9.61481e-05	0.000917814	4.01706
NARS2	-0.256672	5.24684	2.809	0.0970092	0.911406		ARF4	0.332092	7.42164	16.5648	9.69033e-05	0.000924245	4.01366
APMAP	0.138007	7.2912	2.80858	0.097034	0.911406		SSR2	-0.386806	6.93851	16.5414	9.79265e-05	0.000933221	4.0091
BCAR1	0.198838	6.16873	2.80847	0.0970402	0.911406		WDR70	0.618999	5.23005	16.5074	9.9434e-05	0.000946428	4.00247
GPR3	0.558956	3.11598	2.80682	0.0971371	0.911406		MUTYH	0.626181	5.20953	16.5063	9.94792e-05	0.000946428	4.00227
RPP21	0.328654	4.83075	2.80582	0.0971955	0.911406		LY6E	0.292209	8.0278	16.4901	0.00010021	0.00095258	3.99909
YTHDC1	0.175904	6.50958	2.80258	0.0973863	0.911406		HS3ST1	0.397023	6.78218	16.4879	0.000100309	0.000952724	3.99866
LOC100506730	-0.691848	2.5771	2.8001	0.0975321	0.911406		CDC42BPA	-0.411228	6.626	16.4783	0.000100743	0.000956046	3.99679
C1QTNF6	-0.518097	3.44186	2.79974	0.0975537	0.911406		ATG9A	-0.408591	6.67866	16.4706	0.000101091	0.00095855	3.99529
FGF9	1.25029	2.3297	2.79869	0.0976155	0.911406		MYB	-1.99123	2.74854	16.4411	0.00010244	0.00097053	3.98953
HNF4A	-0.691777	2.81486	2.79689	0.0977219	0.911406		EEF1D	-0.271815	8.81978	16.4158	0.000103613	0.000980827	3.98458
TPMT	-0.297488	4.8683	2.79649	0.0977457	0.911406		RIMKLA	-1.13672	3.85255	16.3898	0.000104832	0.000991534	3.97951
REST	-0.211143	6.02599	2.79552	0.097803	0.911406		HARS2	0.460296	6.22628	16.3825	0.000105176	0.000993274	3.97808
AACS	-0.387315	4.23636	2.79506	0.09783	0.911406		GALNT14	-0.96801	4.15702	16.3822	0.000105191	0.000993274	3.97802
TRAK1	-0.257561	5.33117	2.79444	0.0978671	0.911406		GATD3A	0.404444	6.56506	16.379	0.000105341	0.000993862	3.9774
ACTR6	-0.27047	5.22357	2.79157	0.0980367	0.911406		EIF2B1	-0.488733	6.1138	16.3753	0.000105516	0.000994693	3.97668
ZC3H4	-0.203097	5.93622	2.78965	0.0981507	0.911406		SYTL2	-0.801779	4.63975	16.3721	0.000105669	0.000995309	3.97605
F2RL1	0.124361	7.8321	2.78918	0.0981785	0.911406		BCAP31	0.295772	7.83753	16.3656	0.000105979	0.000997398	3.97478
TYMS	-0.14255	7.14538	2.78857	0.0982151	0.911406		TMEM256	0.694798	4.8996	16.3617	0.000106165	0.000998237	3.97402
NFE2L2	-0.161109	6.98311	2.78793	0.0982529	0.911406		RRP1B	-0.307701	7.71431	16.36	0.000106244	0.000998237	3.9737
RPS15	0.108117	9.08853	2.78675	0.0983233	0.911406		SEC23A	0.325366	7.40438	16.3492	0.000106761	0.00100227	3.97159
NIPSNAP1	0.166242	6.95431	2.78584	0.0983776	0.911406		SGMS1	-0.758488	4.78488	16.3433	0.000107049	0.00100414	3.97042
GAS2L1	0.221651	5.70691	2.78099	0.0986668	0.911406		CXCL16	0.480285	6.12933	16.3151	0.000108417	0.00101613	3.9649
CREBZF	-0.188248	6.25827	2.78004	0.0987233	0.911406		COPE	0.359182	7.10708	16.2791	0.000110186	0.00103185	3.95787
DFFA	-0.179008	6.36275	2.77877	0.0987991	0.911406		KLK8	0.863577	4.21775	16.2719	0.000110546	0.00103438	3.95646
FUOM	-0.684416	2.93769	2.77555	0.0989918	0.911406		ANAPC16	0.451734	6.25194	16.2643	0.000110926	0.00103708	3.95497
NAGLU	-0.327848	4.68764	2.77323	0.0991312	0.911406		ABHD2	-0.480322	6.20212	16.2501	0.000111634	0.00104284	3.9522
ZBTB1	-0.308453	4.73099	2.77279	0.0991577	0.911406		DONSON	-0.560245	5.6856	16.2091	0.00011372	0.00106099	3.94416
LOC150776	-0.182412	6.34841	2.76981	0.0993366	0.911406		SAR1B	-0.569134	5.74209	16.2082	0.000113765	0.00106099	3.94399
DPH2	-0.187882	6.34746	2.76928	0.099369	0.911406		CTNNBIP1	0.788887	4.60349	16.2054	0.00011391	0.00106148	3.94344
NSUN3	-0.540478	3.19668	2.76709	0.0995006	0.911406		BAG2	-0.479237	6.26559	16.138	0.000117427	0.00109335	3.93023
ATP5PD	0.140346	7.63711	2.7667	0.0995239	0.911406		MAP2K4	-0.443891	6.41037	16.1127	0.000118775	0.00110499	3.92528
NKX2-8	-0.640302	3.05166	2.76609	0.099561	0.911406		WASHC5	-0.452022	6.35683	16.0777	0.000120663	0.00112164	3.91843
ZNF81	0.646191	2.70791	2.76245	0.099781	0.911406		TMEM68	0.710053	4.79268	16.0745	0.00012084	0.00112234	3.91779
RIOK2	0.245529	5.43193	2.76116	0.0998587	0.911406		GSTZ1	0.839253	4.38328	16.0727	0.000120935	0.00112234	3.91745
HSPG2	0.230378	5.67015	2.75982	0.0999401	0.911406		PAPSS1	0.381455	6.82031	16.0595	0.00012166	0.00112813	3.91485
MPG	0.282115	5.0164	2.7577	0.100069	0.911406		PSMD3	-0.281797	8.18712	16.0407	0.000122696	0.00113682	3.91117
RNF14	0.232369	5.733	2.7559	0.100178	0.911406		INF2	-0.388369	6.80854	16.0197	0.000123868	0.00114674	3.90704
C15orf61	0.596135	2.90226	2.75209	0.100409	0.911406		SLC35B4	-0.69221	5.11007	16.0152	0.00012412	0.00114814	3.90616
PRSS30P	-0.642119	3.18694	2.74991	0.100542	0.911406		MAPRE2	-0.625554	5.36252	15.9728	0.000126524	0.00116889	3.89783
TTC5	0.351257	4.45967	2.74986	0.100546	0.911406		MAPK1	-0.307935	7.68305	15.972	0.000126569	0.00116889	3.89767
NKAPD1	0.237065	5.5375	2.7495	0.100567	0.911406		ANKRD13A	-0.71833	4.94076	15.9588	0.000127326	0.00117492	3.89508
OSTC	0.170349	6.64082	2.74779	0.100672	0.911406		NPTN	-0.427993	6.57495	15.9429	0.000128243	0.00118242	3.89197
ZBTB14	-0.422371	4.07366	2.74557	0.100807	0.911406		MICALL1	0.617904	5.24205	15.9234	0.00012938	0.00119191	3.88813
CRKL	-0.138434	7.34489	2.74479	0.100855	0.911406		ATAD3A	-0.287779	7.99279	15.9217	0.000129482	0.00119191	3.88779
ARPC5	0.164515	6.65677	2.74406	0.1009	0.911406		KRT7	-1.30311	3.55285	15.9059	0.000130411	0.00119949	3.88469
TMEM62	-0.433273	3.74155	2.74388	0.100911	0.911406		CLBA1	1.16844	3.50764	15.8804	0.000131925	0.00121243	3.87967
SNORA50C	-0.704556	2.51506	2.74247	0.100997	0.911406		FXYD3	1.44822	2.98497	15.8782	0.000132056	0.00121265	3.87924
PLEKHB2	-0.132733	7.52365	2.74234	0.101005	0.911406		TMEM125	1.23184	3.40878	15.8662	0.000132771	0.00121622	3.8769
UBP1	-0.146128	7.19856	2.74	0.101149	0.911406		POLE	-0.319974	7.46564	15.8655	0.000132817	0.00121622	3.87675
DEF6	0.254818	5.18202	2.7396	0.101174	0.911406		ELF3	0.4042	6.64676	15.8651	0.000132837	0.00121622	3.87668
S100A2	-0.395866	4.4952	2.73594	0.101398	0.911406		LSM3	0.447274	6.30847	15.8636	0.000132927	0.00121622	3.87639
TMEM192	-0.276174	4.81693	2.73279	0.101592	0.911406		ST3GAL1	-0.86221	4.53436	15.8628	0.000132981	0.00121622	3.87621
ACACB	0.47592	3.67329	2.73098	0.101705	0.911406		HEG1	-1.91441	2.83981	15.8577	0.000133288	0.00121805	3.87521
TOR1AIP2	-0.17388	6.44336	2.7304	0.10174	0.911406		PTPRE	0.844714	4.36975	15.8544	0.000133483	0.00121885	3.87458
PSMD7	-0.205033	5.83033	2.72963	0.101788	0.911406		PXDN	-0.814326	4.62144	15.8416	0.00013426	0.00122496	3.87205
MCF2L	0.486971	3.60748	2.72766	0.101909	0.911406		LRP8	-0.547619	5.74855	15.8235	0.000135368	0.00123321	3.86848
TARBP1	-0.457592	3.7694	2.72714	0.101942	0.911406		AGFG2	-0.992242	4.12523	15.8232	0.000135381	0.00123321	3.86844
RPL30	0.0971409	9.64005	2.72713	0.101943	0.911406		DMTN	0.532287	5.64833	15.8087	0.000136279	0.00124039	3.86557
TNRC6A	-0.154907	6.714	2.72652	0.10198	0.911406		MAF1	0.320054	7.38652	15.7969	0.000137006	0.00124601	3.86326
CEBPB	0.197211	6.10171	2.72472	0.102092	0.911406		DACT3	-1.91551	2.69343	15.7933	0.000137229	0.00124704	3.86255
CSKMT	-0.705563	2.72154	2.72374	0.102152	0.911406		EIF2AK1	0.284625	7.94861	15.7797	0.000138079	0.00125376	3.85987
DHRS2	0.441015	3.67961	2.72106	0.102319	0.911406		MAGI3	-0.991926	4.23581	15.771	0.000138621	0.00125767	3.85817
PAXIP1-AS1	-0.554583	3.23551	2.71929	0.102429	0.911406		DNPEP	0.443315	6.33747	15.765	0.000139003	0.00126013	3.85698
RPUSD4	0.202736	5.89984	2.71878	0.102461	0.911406		MYADM	-0.409193	6.70267	15.7545	0.000139662	0.0012651	3.85492
ATP5MD	0.17196	6.86234	2.71804	0.102507	0.911406		MSRB2	1.38919	3.11629	15.7513	0.000139868	0.00126595	3.85428
FAM81A	-0.611464	3.00753	2.71714	0.102563	0.911406		ARHGAP45	-0.568202	5.63261	15.7435	0.000140363	0.00126942	3.85275
RIPK2	-0.252713	5.46101	2.714	0.102759	0.911406		MRTO4	-0.339449	7.25847	15.7353	0.000140887	0.00127314	3.85113
MTDH	0.104098	8.78917	2.7114	0.102922	0.911406		NFKBIB	-0.516777	5.98662	15.7298	0.00014124	0.00127492	3.85004
RAB3IL1	-0.321488	4.44536	2.7108	0.10296	0.911406		LRRC8C	-0.679772	5.15192	15.7287	0.000141308	0.00127492	3.84983
CCDC14	-0.210957	5.80705	2.70794	0.103139	0.911406		C3orf52	-0.982998	4.10486	15.7222	0.000141728	0.00127769	3.84854
CCNYL1	0.254351	5.33211	2.70712	0.10319	0.911406		FAM83H-AS1	0.637607	5.18776	15.7149	0.000142193	0.00127993	3.84712
MSH5	-0.269588	5.08937	2.70579	0.103274	0.911406		LOC100129034	-1.01585	4.02277	15.7148	0.000142202	0.00127993	3.84709
NA	0.19738	6.09969	2.70388	0.103394	0.911406		PEPD	0.545024	5.77449	15.6943	0.000143533	0.00129088	3.84305
BTBD6	0.20884	5.78847	2.70349	0.103418	0.911406		LRRC8B	-0.540947	5.69973	15.685	0.000144134	0.00129526	3.84123
ZSWIM8	-0.278258	5.12143	2.7034	0.103424	0.911406		LYSMD3	-0.644801	5.27977	15.6629	0.000145589	0.0013073	3.83687
TXN	0.121921	8.02202	2.70313	0.103441	0.911406		NPEPL1	0.950413	4.04733	15.6508	0.000146394	0.001313	3.83448
XYLB	-0.447776	3.62905	2.70177	0.103526	0.911406		SDHB	0.345451	7.13714	15.6498	0.000146454	0.001313	3.8343
PPP2R5E	-0.193321	6.01654	2.70153	0.103542	0.911406		SLC35F6	-0.501309	6.01292	15.6404	0.000147085	0.00131761	3.83243
RUSC2	0.358367	4.18197	2.7013	0.103556	0.911406		TJP1	-0.38682	7.00851	15.6374	0.000147285	0.00131836	3.83184
ANKRD33B	-0.270887	5.07602	2.69987	0.103646	0.911406		PFN2	-0.320926	7.46704	15.6201	0.000148444	0.00132769	3.82844
DEDD	-0.309564	4.76939	2.69946	0.103672	0.911406		GALK1	0.571988	5.60496	15.6177	0.000148606	0.0013281	3.82796
G3BP2	-0.113496	8.1005	2.69616	0.10388	0.911406		GPRC5B	-0.92571	4.19644	15.5768	0.000151397	0.00135091	3.81988
PDK2	0.269203	5.11332	2.69604	0.103888	0.911406		TNFAIP2	-0.493952	6.21896	15.5767	0.000151398	0.00135091	3.81988
MED16	0.167395	6.62189	2.69408	0.104012	0.911406		PARL	0.481773	6.06129	15.5635	0.000152309	0.00135798	3.81727
ACADSB	-0.227654	5.62383	2.69367	0.104038	0.911406		ACSF2	0.796807	4.51619	15.5486	0.000153343	0.00136613	3.81434
PIP5K1A	0.1485	6.94517	2.69326	0.104064	0.911406		TNS4	-0.578329	5.6545	15.5351	0.000154288	0.00137347	3.81167
ARHGAP35	-0.139683	7.15909	2.69218	0.104133	0.911406		HACD3	-0.328476	7.44832	15.5328	0.000154449	0.00137382	3.81121
CDKN2A	0.22452	5.60806	2.6912	0.104195	0.911406		TSPO	0.424827	6.58954	15.5267	0.00015488	0.00137658	3.81
VRK2	-0.287204	4.8869	2.69091	0.104213	0.911406		TXNRD2	0.686056	4.82215	15.4947	0.000157147	0.00139563	3.80369
THAP7	-0.278511	4.98677	2.69025	0.104255	0.911406		EMC10	0.339251	7.18178	15.492	0.00015734	0.00139626	3.80316
UFL1	0.22035	5.75065	2.6902	0.104258	0.911406		UPP1	0.852873	4.21771	15.477	0.000158422	0.00140476	3.80018
PFAS	-0.156561	6.72465	2.69017	0.10426	0.911406		F2RL1	-0.306671	7.8321	15.4527	0.000160182	0.00141925	3.79539
LYSMD4	-0.517012	3.49916	2.68941	0.104309	0.911406		CCPG1	-1.39965	3.35532	15.4494	0.000160425	0.0014203	3.79473
NIPBL	-0.183888	6.33042	2.68866	0.104356	0.911406		TOR3A	-0.46554	6.19918	15.4467	0.000160622	0.00142093	3.7942
CD46	-0.159451	6.73841	2.68847	0.104369	0.911406		MFSD3	0.604809	5.3132	15.4396	0.000161141	0.00142442	3.79279
MOCS2	0.248046	5.21937	2.68816	0.104388	0.911406		EGFL7	0.432708	6.3613	15.411	0.000163249	0.00144192	3.78715
TUBB3	0.1217	7.75704	2.68779	0.104412	0.911406		PER1	-0.561455	5.6464	15.3488	0.000167943	0.00148223	3.77484
LIG1	-0.150913	7.03751	2.68697	0.104464	0.911406		HELZ2	-0.761697	4.80447	15.3433	0.000168361	0.00148477	3.77376
NAPRT	-0.162224	6.9392	2.6862	0.104512	0.911406		C2CD4C	-1.46216	3.3559	15.3388	0.000168709	0.00148668	3.77286
FOXM1	-0.156315	6.86107	2.6827	0.104736	0.911406		EXOC3	0.503672	5.81225	15.3313	0.000169282	0.00149058	3.77139
DDX42	-0.116701	8.03313	2.68217	0.10477	0.911406		DCAF16	-0.422098	6.42606	15.3181	0.000170303	0.0014984	3.76878
NFATC3	-0.25981	5.1948	2.68141	0.104818	0.911406		OVOL1	1.02676	3.87859	15.313	0.000170701	0.00149972	3.76776
ADGRL1	-0.138279	7.39544	2.67937	0.104949	0.911406		DPYSL2	-0.599008	5.45194	15.3128	0.000170717	0.00149972	3.76772
GALNT18	-0.27149	4.96352	2.67771	0.105055	0.911406		DFFA	-0.436901	6.36275	15.305	0.000171327	0.00150391	3.76617
AMD1	-0.127613	7.58235	2.67344	0.105329	0.911406		RPS23	0.24262	9.24304	15.2968	0.000171964	0.00150834	3.76456
DDAH2	0.288528	5.09068	2.67009	0.105544	0.911406		FLOT2	0.396392	6.56766	15.2872	0.00017272	0.0015138	3.76266
SRGAP3	0.611002	2.99636	2.66989	0.105557	0.911406		TRIM37	-0.420704	6.49154	15.2824	0.000173102	0.00151598	3.7617
CHCHD2	0.113286	8.31211	2.66948	0.105583	0.911406		PSAT1	0.319487	7.54007	15.2716	0.000173955	0.00152227	3.75956
ZNF805	-0.485136	3.42498	2.66894	0.105618	0.911406		FIGNL1	-0.650917	5.2192	15.2647	0.000174504	0.0015259	3.75819
CCDC127	0.412717	3.96742	2.66797	0.10568	0.911406		GPAT2	0.467483	6.00724	15.2601	0.00017487	0.00152793	3.75728
ACVR1B	0.213312	5.77508	2.66307	0.105997	0.911406		HK1	-0.421685	6.51664	15.2435	0.000176195	0.00153832	3.75401
SLC35E2B	0.214169	5.95392	2.66289	0.106009	0.911406		NOC3L	-0.424744	6.40002	15.2087	0.00017902	0.00156178	3.7471
RGPD3	-0.235062	5.52337	2.66248	0.106035	0.911406		RNASET2	0.658332	4.95099	15.2022	0.00017955	0.00156406	3.74581
C17orf53	-0.364968	4.20658	2.65912	0.106253	0.911406		RFT1	0.500623	5.86014	15.2021	0.000179557	0.00156406	3.7458
DIPK2A	-0.284226	4.99085	2.65754	0.106355	0.911406		HMGN3	0.622364	5.36119	15.1767	0.000181654	0.00158111	3.74076
SDHAP3	-0.450913	3.67243	2.65735	0.106368	0.911406		DGKD	-0.515279	5.8709	15.1716	0.000182075	0.00158356	3.73975
RMND1	-0.29068	4.97875	2.65585	0.106465	0.911406		SGMS2	-0.612225	5.32328	15.1653	0.000182599	0.0015869	3.7385
EPS8	0.199449	6.16227	2.65314	0.106641	0.911406		TBC1D19	1.05973	3.62983	15.1539	0.000183555	0.00159399	3.73623
HOOK2	-0.224482	5.81715	2.6519	0.106722	0.911406		TADA3	0.408731	6.58508	15.1321	0.000185393	0.00160873	3.73191
ZNF337	0.43784	3.76242	2.6517	0.106735	0.911406		SOX4	0.371531	7.06403	15.1212	0.000186316	0.0016155	3.72975
DDX10	-0.176154	6.26828	2.65043	0.106818	0.911406		RFC1	-0.337897	7.17921	15.1121	0.000187096	0.00162046	3.72794
SBNO2	0.172393	6.45158	2.65028	0.106828	0.911406		NAP1L1	0.240225	9.10515	15.1111	0.000187174	0.00162046	3.72775
INTS11	0.152153	6.91163	2.64952	0.106877	0.911406		LTA4H	0.307844	7.53674	15.101	0.000188042	0.00162673	3.72575
CYTH2	0.215655	5.7839	2.64833	0.106955	0.911406		SRP72	-0.289509	7.9149	15.0913	0.000188882	0.00163249	3.72381
CIDEB	0.3034	4.71524	2.64818	0.106965	0.911406		TAF1	0.490748	5.84478	15.09	0.000188995	0.00163249	3.72355
PDCD2	0.151444	6.95036	2.64812	0.106969	0.911406		SRP14	0.307784	7.55373	15.0862	0.000189321	0.00163331	3.7228
CENPO	-0.342114	4.23595	2.64778	0.106991	0.911406		EP400	-0.368964	6.85152	15.0855	0.000189378	0.00163331	3.72267
SNHG20	-0.485934	3.40805	2.64764	0.107	0.911406		PHGDH	0.397042	6.56137	15.0559	0.000191958	0.00165431	3.71679
ZRANB2	0.156809	6.78671	2.64738	0.107017	0.911406		TNFAIP8	0.868522	4.22148	15.0542	0.00019211	0.00165436	3.71645
CBLC	-0.286963	5.03185	2.64609	0.107102	0.911406		SPATA20	0.479493	5.86076	15.042	0.000193181	0.00166216	3.71403
TCF3	-0.117487	7.97946	2.64588	0.107116	0.911406		MGMT	0.958136	4.00817	15.0406	0.000193309	0.00166216	3.71375
AGAP3	0.166306	6.71414	2.64391	0.107244	0.911406		AKAP9	0.460575	6.04106	15.0357	0.000193742	0.00166463	3.71278
TGFBR1	-0.210969	5.9303	2.64212	0.107362	0.911406		TMEM9	0.47118	6.09706	15.0335	0.000193937	0.00166472	3.71234
ADORA2B	0.198363	6.17815	2.64144	0.107407	0.911406		HSBP1	0.284715	7.8614	15.0323	0.000194046	0.00166472	3.71209
YME1L1	-0.112545	8.1487	2.64114	0.107426	0.911406		SOCS5	-0.621672	5.30588	15.0254	0.000194654	0.00166867	3.71074
SUZ12P1	-0.7326	2.6939	2.63971	0.10752	0.911406		SLC1A3	-0.852308	4.54963	15.0213	0.000195024	0.00167059	3.70991
TYMP	0.277536	5.15495	2.63848	0.107601	0.911406		LAMC1	-0.363162	6.98861	15.0123	0.00019583	0.00167594	3.70812
ADARB1	-0.412198	4.04642	2.63823	0.107617	0.911406		TRPM7	-0.451865	6.19712	15.011	0.000195945	0.00167594	3.70787
TACC3	0.128654	7.47575	2.63727	0.10768	0.911406		THBS1	-1.02238	4.02393	14.9882	0.000197993	0.00169218	3.70335
PPA2	0.210347	5.9687	2.63434	0.107874	0.911406		OLMALINC	-1.45908	3.2736	14.9801	0.000198727	0.00169718	3.70174
SEPTIN5	0.428376	3.62164	2.63375	0.107912	0.911406		POGK	-0.434523	6.3473	14.975	0.000199194	0.00169989	3.70072
MIS18BP1	-0.217635	5.69603	2.633	0.107962	0.911406		RAB8A	-0.374208	6.86373	14.9711	0.000199554	0.00170168	3.69994
RANBP1	0.113948	8.18557	2.63124	0.108078	0.911406		SUCLG2	0.479043	6.07406	14.9494	0.000201546	0.00171738	3.69563
RNF128	0.490069	3.65171	2.63099	0.108095	0.911406		IER3	0.266559	8.34641	14.9465	0.000201816	0.00171771	3.69504
OSBPL7	-0.366497	4.0945	2.62953	0.108191	0.911406		MRPS2	0.352597	7.0462	14.9457	0.000201888	0.00171771	3.69489
GATB	-0.24446	5.34674	2.62822	0.108278	0.911406		AIP	0.490118	5.83626	14.8889	0.00020721	0.00176167	3.68359
URB1	-0.147195	6.96895	2.62608	0.108419	0.911406		SQLE	-0.38922	6.8012	14.8765	0.000208391	0.00177039	3.68112
DPH5	-0.266467	5.11629	2.62459	0.108518	0.911406		GNAI2	0.286067	7.88913	14.8344	0.000212446	0.00180349	3.67275
EP300	-0.184135	6.39262	2.62437	0.108533	0.911406		HNRNPH1	0.235988	9.0526	14.8272	0.000213146	0.00180807	3.67132
C16orf58	0.226448	5.63644	2.62359	0.108585	0.911406		DHX33	-0.455606	6.29208	14.8213	0.000213728	0.00181166	3.67014
FOXF1	-0.679708	2.65143	2.62344	0.108595	0.911406		CTDSP2	-0.423188	6.3584	14.8153	0.000214317	0.0018153	3.66894
EIF2S2	0.135742	7.53725	2.6207	0.108777	0.911406		SMTN	-0.395687	6.65255	14.8117	0.000214666	0.00181689	3.66824
KHDC4	0.227962	5.63264	2.62043	0.108795	0.911406		UQCC3	0.521934	5.63749	14.8053	0.000215306	0.00182096	3.66694
MXRA7	-0.178207	6.50293	2.61902	0.108889	0.911406		H2AFV	-0.342536	7.15966	14.7885	0.000216969	0.00183366	3.6636
PDCD11	-0.114179	8.17259	2.61869	0.108911	0.911406		PRKCA	-0.748898	4.82347	14.7816	0.000217652	0.00183777	3.66224
SMN2	0.120259	7.72401	2.61794	0.108961	0.911406		XPO6	-0.28663	7.87718	14.7803	0.000217787	0.00183777	3.66197
UBE2Z	0.126753	7.71688	2.61585	0.109101	0.911406		MICAL3	-0.662987	5.26181	14.7787	0.000217942	0.00183777	3.66166
MRPS6	0.27031	5.05135	2.61282	0.109303	0.911406		EIF4H	-0.242774	9.15501	14.7701	0.000218807	0.0018437	3.65994
FAM207A	0.264324	5.13285	2.61199	0.109359	0.911406		NOP16	-0.512321	5.88345	14.7589	0.000219936	0.00185183	3.6577
RAC3	0.136649	7.3404	2.61152	0.10939	0.911406		MSRB3	-1.199	3.76144	14.752	0.000220628	0.00185578	3.65634
SERPINB9	0.244898	5.33668	2.61121	0.109411	0.911406		WIPI2	0.386037	6.60766	14.751	0.000220732	0.00185578	3.65613
IRGQ	-0.285391	4.94376	2.61093	0.109429	0.911406		FKBP9	0.412526	6.39746	14.7226	0.000223631	0.00187877	3.65047
HIVEP2	0.447256	3.53118	2.6096	0.109519	0.911406		EFCAB14	-0.399904	6.54686	14.7073	0.000225204	0.00189058	3.64742
XAB2	-0.135681	7.4759	2.60881	0.109572	0.911406		POLR2L	0.344906	7.16185	14.7018	0.000225771	0.00189394	3.64633
RBBP6	-0.162118	6.69964	2.60816	0.109616	0.911406		IMPDH1	-0.341268	7.17634	14.6982	0.000226147	0.0018957	3.64561
EIF5B	-0.109106	8.54335	2.60711	0.109686	0.911406		SLC35E4	-1.15683	3.75611	14.6945	0.000226535	0.00189754	3.64486
HEBP1	0.297479	4.92299	2.60702	0.109692	0.911406		SMG1	-0.313275	7.56486	14.6753	0.000228536	0.00191289	3.64105
PLCB3	-0.121851	7.78028	2.60662	0.109719	0.911406		AP1M1	-0.520218	5.81655	14.6552	0.000230663	0.00192927	3.63702
GINM1	0.292903	4.91755	2.60568	0.109782	0.911406		ZDHHC2	0.545158	5.53495	14.6505	0.000231161	0.00193053	3.63609
SYNM	-0.53924	3.10477	2.60494	0.109832	0.911406		ZHX3	-0.88813	4.22951	14.6502	0.00023119	0.00193053	3.63603
TRAFD1	-0.221906	5.60108	2.60355	0.109926	0.911406		NA	-1.09447	3.8214	14.649	0.000231323	0.00193053	3.63578
RPL29	0.0985619	9.59716	2.60302	0.109961	0.911406		MYO1C	-0.260866	8.27625	14.6451	0.000231738	0.00193164	3.635
MAP3K14	0.300202	4.64733	2.59919	0.11022	0.911406		DEPDC1	0.336402	7.03115	14.6436	0.000231893	0.00193164	3.63471
LONP2	0.188579	6.1446	2.59913	0.110224	0.911406		NCOA5	0.460806	5.96555	14.6429	0.000231967	0.00193164	3.63457
MLXIPL	-0.28015	5.05447	2.59833	0.110277	0.911406		NAA15	-0.28417	7.91428	14.6372	0.000232576	0.00193529	3.63343
TBCD	0.126332	7.6975	2.59649	0.110402	0.911406		PMPCA	0.294152	7.59495	14.6346	0.000232857	0.00193621	3.63291
TNFRSF10D	0.205031	5.92693	2.59545	0.110473	0.911406		SERPINE2	0.366408	6.7632	14.6306	0.000233282	0.00193833	3.63212
ABHD14B	-0.196268	6.20825	2.59507	0.110498	0.911406		CCDC124	0.304665	7.55307	14.6287	0.000233486	0.00193854	3.63174
DSE	-0.224361	5.64635	2.59387	0.11058	0.911406		MRPS34	0.290396	7.79042	14.6272	0.000233649	0.00193854	3.63144
NMNAT1	-0.344611	4.41179	2.59385	0.110581	0.911406		RAPH1	-0.860148	4.38643	14.6079	0.000235726	0.00195434	3.62759
PGAP3	-0.444059	3.76214	2.59248	0.110674	0.911406		PDCD7	0.487303	5.8453	14.5786	0.000238925	0.00197941	3.62174
EHMT2	-0.137813	7.29394	2.59136	0.11075	0.911406		PDCD2	0.347747	6.95036	14.5432	0.000242855	0.00201051	3.61465
SIX4	-0.257396	5.15151	2.59121	0.11076	0.911406		TRIO	-0.485571	6.04551	14.5399	0.000243225	0.0020121	3.61399
HPCAL4	0.380852	4.08961	2.58971	0.110862	0.911406		CAVIN1	-0.272109	7.99326	14.5341	0.00024387	0.00201597	3.61284
EIF4G3	0.205481	5.92945	2.58961	0.110869	0.911406		ZNF655	-0.568719	5.56573	14.5262	0.000244755	0.00202181	3.61127
TTC26	0.436261	3.79589	2.58901	0.11091	0.911406		POLR3K	-0.668064	4.90997	14.5105	0.000246534	0.00203502	3.60812
LRIG1	-0.460827	3.68699	2.58862	0.110936	0.911406		ASPH	-0.251365	8.77785	14.5085	0.000246766	0.00203546	3.60771
CAPZA2	0.151174	6.94215	2.58849	0.110945	0.911406		SH3YL1	0.843386	4.18328	14.5057	0.000247079	0.00203656	3.60716
MRPL34	0.198842	6.15709	2.58674	0.111065	0.911406		SLC39A10	0.382923	6.5919	14.4999	0.00024774	0.0020402	3.606
ATF6	0.240255	5.48518	2.58528	0.111164	0.911406		EEF1E1	-0.495382	5.84467	14.4987	0.00024788	0.0020402	3.60576
KLHL28	0.399176	3.97937	2.58368	0.111273	0.911406		CCS	0.922381	4.17754	14.4706	0.0002511	0.00206521	3.60015
PPT1	0.161578	6.67045	2.58309	0.111314	0.911406		P4HB	-0.214872	10.0981	14.4311	0.00025572	0.00210168	3.59224
CPPED1	0.34839	4.35656	2.58294	0.111324	0.911406		ACTR1A	-0.342665	7.14652	14.4256	0.00025636	0.00210542	3.59115
MCTS1	0.252662	5.16116	2.58184	0.111399	0.911406		PLS3	-0.392928	6.64907	14.4218	0.000256814	0.00210673	3.59038
CD44	-0.101776	8.84588	2.58171	0.111408	0.911406		MRPS25	-0.553348	5.52482	14.4212	0.000256891	0.00210673	3.59025
ZSCAN22	-0.578177	3.02956	2.5796	0.111552	0.911406		CCNA2	-0.318866	7.40742	14.4163	0.000257466	0.00210797	3.58928
RC3H1	-0.252685	5.1822	2.57902	0.111592	0.911406		BMP7	0.792727	4.4475	14.4152	0.000257599	0.00210797	3.58906
MYLIP	-0.465732	3.67341	2.57851	0.111627	0.911406		KIAA0586	-0.725227	4.61784	14.4151	0.000257608	0.00210797	3.58904
SP3	-0.145978	7.13129	2.57769	0.111683	0.911406		JRK	-0.609803	5.0965	14.4136	0.000257785	0.00210797	3.58874
MSRB2	0.629189	3.11629	2.57732	0.111708	0.911406		H3F3C	0.575452	5.32315	14.4049	0.00025882	0.00211491	3.587
AKR1A1	0.186004	6.33318	2.5757	0.11182	0.911406		DDX31	-0.570852	5.48446	14.4006	0.000259335	0.00211759	3.58614
FLNA	-0.091385	9.98968	2.57515	0.111857	0.911406		RTKN	0.435609	6.13139	14.3953	0.000259969	0.00212124	3.58508
ERGIC1	0.151209	6.80216	2.57238	0.112047	0.911406		GJA3	-0.808192	4.56439	14.3855	0.000261154	0.00212938	3.5831
DUSP2	0.321092	4.59624	2.57236	0.112049	0.911406		TLE5	0.26387	8.08443	14.3811	0.000261674	0.00213209	3.58224
TUBGCP2	-0.219142	5.63513	2.57171	0.112094	0.911406		PRUNE1	0.604582	5.01979	14.3717	0.000262819	0.00213988	3.58034
NUDT3	0.193949	6.08661	2.5704	0.112184	0.911406		CDC16	0.419281	6.31942	14.3652	0.000263608	0.00214477	3.57904
HP1BP3	-0.115848	7.92272	2.57025	0.112194	0.911406		MYO6	0.35397	6.91142	14.3603	0.000264196	0.00214801	3.57807
TMEFF1	-0.525002	3.23538	2.56939	0.112254	0.911406		NOTCH2NLA	-0.834888	4.45842	14.3588	0.000264385	0.00214801	3.57776
LOC389906	0.368428	4.13159	2.56623	0.112471	0.911406		PCLAF	-0.405074	6.50804	14.334	0.000267426	0.00217116	3.5728
RXRB	0.242449	5.39836	2.56582	0.1125	0.911406		SEL1L3	0.383073	6.66009	14.3251	0.000268527	0.00217854	3.57101
SRA1	0.214634	5.80115	2.56411	0.112618	0.911406		COX5A	0.311361	7.36308	14.3218	0.00026894	0.00217909	3.57034
TXNDC9	-0.35775	4.27022	2.56355	0.112657	0.911406		SP140L	-0.840995	4.2918	14.3215	0.000268979	0.00217909	3.57028
FKBP14	-0.467972	3.36424	2.56223	0.112748	0.911406		TMEM54	0.437514	6.2093	14.3117	0.000270189	0.00218682	3.56833
ZNF302	-0.468862	3.39079	2.56096	0.112837	0.911406		AMPD3	-0.657906	4.961	14.3107	0.000270318	0.00218682	3.56812
PRKD3	-0.314545	4.27226	2.56085	0.112844	0.911406		LMAN2L	-0.731581	4.7722	14.3055	0.000270967	0.00219051	3.56708
ATP8B2	-0.215672	5.62103	2.55881	0.112986	0.911406		ATP1B3	-0.367461	6.90602	14.301	0.000271536	0.00219354	3.56617
ANKRD36C	-0.458328	3.68058	2.55748	0.113078	0.911406		BTBD2	0.376022	6.84212	14.2842	0.000273638	0.00220764	3.56282
CBX3	-0.103602	8.72059	2.55468	0.113273	0.911406		NCAPH2	-0.39201	6.71419	14.284	0.00027367	0.00220764	3.56277
UACA	0.251939	5.20478	2.5537	0.113341	0.911406		MAEA	0.325635	7.21432	14.2796	0.000274228	0.00221058	3.56189
TMED9	0.132911	7.30588	2.55327	0.113371	0.911406		SCRN2	0.565322	5.2415	14.2662	0.000275934	0.00222274	3.5592
ARHGEF10	-0.186952	6.1125	2.55203	0.113458	0.911406		UROS	0.618493	5.0663	14.2627	0.000276374	0.00222471	3.5585
CCDC137	-0.147462	6.99799	2.55195	0.113463	0.911406		DHX15	-0.263203	8.20188	14.2564	0.00027718	0.00222842	3.55724
TTC4	0.200327	5.92271	2.55189	0.113468	0.911406		PEX1	0.641769	4.94245	14.256	0.000277228	0.00222842	3.55716
UTP11	0.171529	6.36123	2.55031	0.113578	0.911406		D2HGDH	0.679397	4.74246	14.2438	0.000278795	0.00223943	3.55472
ALMS1	-0.242048	5.375	2.54973	0.113619	0.911406		RRAGD	-0.793038	4.59483	14.2385	0.000279479	0.00224335	3.55365
TAP2	-0.160695	6.50996	2.54964	0.113625	0.911406		RIN1	0.483089	5.77477	14.2318	0.000280351	0.00224775	3.5523
SMARCD2	0.115976	8.04204	2.5468	0.113823	0.912183		FTX	0.531345	5.69325	14.2312	0.000280425	0.00224775	3.55218
UGGT1	-0.141913	7.17011	2.54596	0.113882	0.912183		HES2	0.863963	4.16284	14.222	0.000281617	0.00225571	3.55034
RNF44	-0.251079	5.24793	2.54451	0.113984	0.912232		CBX2	-0.456819	6.12779	14.2173	0.000282226	0.002259	3.5494
MLF2	0.109613	8.4354	2.54149	0.114196	0.912232		SAMM50	0.42718	6.20457	14.19	0.000285815	0.00228612	3.54391
ARID1B	-0.202667	5.86805	2.53978	0.114316	0.912232		FBXW7	-0.810973	4.46204	14.1684	0.000288682	0.00230742	3.53958
ISG15	-0.180819	6.37715	2.53851	0.114406	0.912232		PLEKHG4	-0.508927	5.72101	14.156	0.000290344	0.00231907	3.53709
EIF2AK2	-0.22643	5.5845	2.53644	0.114551	0.912232		USP19	0.35333	6.92589	14.1514	0.000290956	0.00232233	3.53617
LRCH4	0.25817	5.14209	2.53604	0.11458	0.912232		GMIP	-0.970141	4.11517	14.1412	0.000292338	0.00233172	3.53411
GYS1	0.168118	6.44037	2.53528	0.114633	0.912232		CREBBP	-0.399958	6.50526	14.1351	0.000293157	0.00233601	3.5329
TAPT1	0.396384	3.8839	2.53343	0.114764	0.912232		ADORA2B	0.445561	6.17815	14.1342	0.000293288	0.00233601	3.53271
TBCA	0.146355	7.06591	2.53292	0.1148	0.912232		CHST3	-0.544433	5.5108	14.1276	0.000294175	0.00234144	3.53139
ADAMTSL5	0.375582	4.04074	2.53267	0.114818	0.912232		SLC25A24	-0.521197	5.73256	14.1111	0.000296434	0.00235776	3.52807
APEH	0.117479	7.91736	2.53014	0.114997	0.912232		PARK7	0.268218	8.12516	14.0813	0.000300554	0.00238885	3.52208
LENG1	-0.54679	3.17742	2.52755	0.11518	0.912232		DPM3	0.809573	4.29278	14.0642	0.000302946	0.00240618	3.51863
EVA1B	0.331399	4.46205	2.52593	0.115295	0.912232		SLC19A1	-0.392287	6.64313	14.0554	0.000304172	0.00241293	3.51688
AOC2	0.594278	2.93866	2.52546	0.115328	0.912232		CCDC47	-0.265787	8.11564	14.0551	0.00030422	0.00241293	3.51681
YLPM1	-0.178337	6.31178	2.52481	0.115375	0.912232		ZFHX3	-0.7246	4.6251	14.0511	0.00030478	0.00241568	3.51601
SMIM8	-0.519094	3.26455	2.52324	0.115486	0.912232		TRIM65	0.443603	6.13834	14.0483	0.000305173	0.00241711	3.51545
LMF1	0.434886	3.65886	2.52307	0.115499	0.912232		TBCA	0.337896	7.06591	14.0352	0.000307033	0.00242885	3.51281
R3HCC1	0.214732	5.58872	2.52136	0.115621	0.912232		SMPD4	-0.288413	7.68035	14.0349	0.000307083	0.00242885	3.51274
TUBGCP3	-0.167169	6.47655	2.5206	0.115674	0.912232		LRFN4	-0.488637	5.87817	14.0275	0.000308129	0.00243542	3.51127
FKRP	-0.299235	4.80084	2.52044	0.115686	0.912232		FEN1	-0.293872	7.73716	14.0201	0.000309186	0.00244207	3.50978
CLUH	-0.109073	8.4752	2.51917	0.115777	0.912232		ATAD2B	-1.03105	3.77517	14.0156	0.000309839	0.00244553	3.50886
UTP23	0.200367	5.9132	2.51769	0.115882	0.912232		LMNB1	-0.279407	7.83974	14.01	0.000310637	0.00245013	3.50775
TRMT1L	-0.234071	5.48308	2.5171	0.115924	0.912232		ATP5MF	0.371841	6.70524	14.0001	0.000312068	0.0024597	3.50575
SMG7	-0.150013	6.93402	2.51629	0.115982	0.912232		GPI	0.215187	9.71757	13.9877	0.000313872	0.0024709	3.50325
LRRC59	-0.0964047	9.14139	2.51613	0.115994	0.912232		SPAG1	-0.890804	4.25436	13.9873	0.000313924	0.0024709	3.50317
PRKACB	0.127014	7.4887	2.51247	0.116256	0.912232		SUMF1	0.626444	5.09755	13.9662	0.000317007	0.00249312	3.49893
TOB1	0.173493	6.50327	2.51106	0.116357	0.912232		IGBP1	0.524483	5.6353	13.965	0.000317187	0.00249312	3.49868
STX2	0.233327	5.33042	2.50998	0.116435	0.912232		VPS26B	-0.54407	5.50606	13.9501	0.000319393	0.00250873	3.49567
TMEM14B	-0.21142	5.74965	2.50691	0.116656	0.912232		STIP1	-0.225393	9.33746	13.9368	0.000321362	0.00252088	3.49301
MRPS28	0.220165	5.54818	2.50651	0.116684	0.912232		TAX1BP1	0.34342	6.91905	13.9361	0.00032147	0.00252088	3.49286
EHF	0.215529	5.92157	2.50502	0.116792	0.912232		SLIRP	0.445413	6.16311	13.9352	0.000321606	0.00252088	3.49268
ZFPL1	-0.289455	4.90249	2.50497	0.116795	0.912232		NAA38	0.481532	5.86272	13.9247	0.000323173	0.00253141	3.49057
ASPM	-0.163614	6.35442	2.50415	0.116854	0.912232		RNH1	-0.334359	7.13896	13.9225	0.000323497	0.0025322	3.49013
MARCH2	-0.374404	4.27	2.50329	0.116917	0.912232		EXOC1	0.565204	5.13947	13.9202	0.000323848	0.0025332	3.48966
ERO1B	0.463734	3.58496	2.50282	0.116951	0.912232		P4HA2	-0.621811	5.24317	13.885	0.000329179	0.00257312	3.48257
WDR82	-0.111243	8.0996	2.50033	0.11713	0.912232		FLOT1	0.349266	6.87481	13.8809	0.000329811	0.00257629	3.48174
CLP1	0.292525	4.76235	2.49944	0.117194	0.912232		VPS36	0.413793	6.26915	13.8699	0.000331494	0.00258674	3.47952
RRM1	-0.11798	7.64601	2.49937	0.1172	0.912232		ACSL3	-0.289199	7.70703	13.8683	0.000331736	0.00258674	3.47921
SNW1	0.15052	6.78244	2.49926	0.117207	0.912232		MXD3	-0.822595	4.33356	13.8677	0.000331832	0.00258674	3.47908
TAF4B	0.240076	5.3019	2.49725	0.117353	0.912232		MYL12B	0.250999	8.33054	13.8638	0.000332439	0.00258969	3.47829
CDKN2AIPNL	0.209992	6.05859	2.49652	0.117406	0.912232		ALG14	1.09065	3.6226	13.8542	0.000333915	0.00259885	3.47636
CCDC68	-0.496956	3.23629	2.49591	0.11745	0.912232		SLCO1B3	-2.17475	2.54628	13.8532	0.000334072	0.00259885	3.47616
COX6C	0.154969	6.94072	2.49374	0.117608	0.912232		POLDIP2	0.298911	7.46452	13.8299	0.000337703	0.00262441	3.47146
ATG12	0.126341	7.20118	2.49262	0.117689	0.912232		ADAM11	-0.971333	3.99525	13.8292	0.000337821	0.00262441	3.47131
DOCK3	-0.482475	3.39075	2.48878	0.117969	0.912232		PNRC1	0.894587	4.0633	13.8268	0.000338191	0.00262549	3.47084
NA	0.553369	3.32988	2.48817	0.118013	0.912232		TCERG1	-0.342081	7.09735	13.8196	0.000339329	0.00263252	3.46938
NES	-0.27661	4.89232	2.48681	0.118113	0.912232		LINC00673	0.775502	4.44232	13.8136	0.000340274	0.00263805	3.46817
CST3	0.176802	6.7563	2.48674	0.118118	0.912232		MCOLN1	-0.720941	4.75148	13.7921	0.000343695	0.00266155	3.46383
CRLF1	0.240753	5.42357	2.48673	0.118119	0.912232		C22orf46	-0.940023	3.92517	13.7916	0.000343774	0.00266155	3.46373
MICALL2	0.211546	5.66953	2.4859	0.118179	0.912232		ENOSF1	0.528871	5.50794	13.782	0.000345301	0.00267155	3.4618
TPM3	0.0965307	9.07709	2.48563	0.118199	0.912232		UQCRB	0.297998	7.53145	13.7742	0.00034656	0.00267911	3.46022
COPZ1	-0.118885	7.91101	2.48484	0.118256	0.912232		SSR4	0.421424	6.254	13.773	0.00034675	0.00267911	3.45998
DCAF8	-0.187619	6.22437	2.48245	0.118431	0.912232		HIPK1	-0.459709	6.1476	13.7706	0.000347145	0.00268033	3.45949
TMEM39B	0.326607	4.37472	2.48163	0.118491	0.912232		ATP1B1	-0.432979	6.25637	13.7676	0.000347628	0.00268098	3.45889
H2AFJ	0.435634	3.78904	2.47882	0.118697	0.912232		CES2	0.494864	5.74385	13.7671	0.000347701	0.00268098	3.45879
NA	-0.258974	5.20761	2.47855	0.118717	0.912232		TYMP	0.606528	5.15495	13.7649	0.000348058	0.00268192	3.45835
CCDC112	-0.317202	4.49773	2.47748	0.118796	0.912232		FAM126B	-0.989951	3.88972	13.7475	0.000350891	0.0027019	3.45483
DDX49	0.179884	6.37429	2.47666	0.118856	0.912232		CELSR1	-0.514091	5.65561	13.7378	0.000352471	0.00271223	3.45288
RASA4B	0.421073	3.72193	2.4758	0.118919	0.912232		GBX2	0.969268	3.7895	13.731	0.000353596	0.00271905	3.45149
ZCCHC8	0.27089	4.95876	2.47532	0.118955	0.912232		HOXB8	-0.591513	5.17032	13.7185	0.000355652	0.002733	3.44898
ZNF687	0.217611	5.68492	2.47379	0.119067	0.912232		DDX1	0.267605	8.03806	13.7141	0.000356387	0.0027368	3.44808
SYNRG	-0.218934	5.58977	2.47371	0.119073	0.912232		GLI2	-1.48333	3.01797	13.699	0.000358897	0.00275422	3.44503
KDM5B	0.257132	5.02416	2.47274	0.119144	0.912232		FAM122C	-1.91455	2.51475	13.6782	0.000362383	0.00277696	3.44083
YJU2	0.24538	5.3347	2.47273	0.119145	0.912232		COPS7A	0.3686	6.70694	13.6776	0.00036249	0.00277696	3.4407
ELAC2	0.117466	7.74593	2.47113	0.119263	0.912232		HERC2P2	-0.428574	6.29409	13.6769	0.000362596	0.00277696	3.44058
TRNP1	0.222435	5.49728	2.46936	0.119394	0.912232		PTK2	0.285655	7.57186	13.6747	0.000362974	0.00277799	3.44012
PPP3CA	0.116524	7.96996	2.46801	0.119494	0.912232		SLC25A1	0.305758	7.36378	13.6598	0.000365505	0.00279547	3.43711
METTL2A	-0.181116	6.28168	2.46613	0.119633	0.912232		UBE2S	0.245803	9.00781	13.6569	0.000365999	0.00279576	3.43652
SLC25A11	0.162926	6.68189	2.46584	0.119654	0.912232		KLK6	0.524206	5.45131	13.6567	0.000366035	0.00279576	3.43648
PALM	0.247837	5.21712	2.46439	0.119762	0.912232		ZNF215	-0.927786	4.12587	13.6502	0.000367145	0.00280235	3.43516
MED23	-0.266698	4.92985	2.46396	0.119793	0.912232		KIFC1	-0.376655	6.66663	13.6222	0.000371954	0.00283715	3.42951
NDUFA3	-0.281121	4.90551	2.46377	0.119808	0.912232		CRCP	-0.529592	5.72252	13.6161	0.000373017	0.00284335	3.42827
ARRDC4	0.532578	3.33863	2.46361	0.119819	0.912232		ACADVL	0.281623	7.83427	13.61	0.000374072	0.00284948	3.42704
FUBP1	-0.134375	7.34182	2.46339	0.119836	0.912232		ESRP1	0.319122	7.14813	13.6036	0.000375194	0.00285611	3.42574
STAT1	0.1585	6.739	2.46091	0.12002	0.912819		HABP4	-0.595591	5.27827	13.5832	0.000378768	0.00288138	3.42163
MPP3	0.413722	3.9501	2.45979	0.120103	0.912819		VPS4B	0.385366	6.5359	13.5645	0.000382082	0.00290464	3.41784
GPALPP1	0.336829	4.15149	2.45911	0.120154	0.912819		RABEP1	-0.364012	6.70513	13.5067	0.000392514	0.00298195	3.40614
SNX9	0.167141	6.48175	2.45575	0.120404	0.91332		KCTD13	0.79782	4.24141	13.4369	0.000405513	0.00307864	3.392
KLHL13	0.448705	3.49106	2.45475	0.120479	0.91332		TACSTD2	1.18334	3.2929	13.4339	0.000406087	0.00308094	3.39138
BAX	0.200476	6.17057	2.45436	0.120508	0.91332		SEC24A	-0.527124	5.52456	13.4303	0.000406765	0.00308402	3.39066
TASP1	-0.446121	3.65848	2.4539	0.120542	0.91332		BPHL	0.738586	4.43364	13.4148	0.000409714	0.00310426	3.38752
BHMG1	-0.673618	2.97315	2.4526	0.120639	0.913446		KMT2E	-0.526783	5.62536	13.4134	0.000409982	0.00310426	3.38724
MORC3	0.260859	5.142	2.45023	0.120817	0.914035		MTO1	-0.555018	5.34887	13.402	0.000412186	0.00311887	3.38491
DERA	-0.261645	5.31165	2.4466	0.121089	0.914035		FAS	0.706257	4.56236	13.3961	0.000413313	0.00312532	3.38372
PCGF6	0.22105	5.59402	2.44651	0.121096	0.914035		KLHDC2	0.639342	4.84443	13.389	0.000414691	0.00313365	3.38228
SERPINE1	0.389695	3.94415	2.44353	0.121319	0.914035		C19orf53	0.389771	6.65177	13.3836	0.000415743	0.00313951	3.38118
PTPN23	-0.164314	6.43157	2.44148	0.121474	0.914035		RBM24	-1.78262	2.78827	13.3635	0.000419659	0.00316565	3.3771
KALRN	0.627615	2.51512	2.43729	0.12179	0.914035		FBH1	0.388376	6.36705	13.362	0.00041995	0.00316565	3.3768
CBLL1	-0.210556	5.79154	2.4353	0.12194	0.914035		B3GALNT1	-0.82149	4.34281	13.3616	0.000420041	0.00316565	3.37671
TADA3	0.168495	6.58508	2.43518	0.12195	0.914035		DHRS4	0.795206	4.3828	13.3464	0.000423026	0.00318518	3.37363
RASA4	0.386634	3.90795	2.43223	0.122173	0.914035		BCAS3	0.800943	4.27955	13.3456	0.000423194	0.00318518	3.37346
BAHCC1	-0.185072	6.12139	2.43192	0.122196	0.914035		HPS3	0.633724	4.89986	13.3428	0.00042373	0.0031871	3.37291
TYK2	-0.18513	6.08223	2.43119	0.122252	0.914035		SLX4	-0.856032	4.19193	13.3208	0.000428116	0.00321795	3.36844
WDFY3	-0.237436	5.34967	2.4232	0.12286	0.914035		GOT2	0.261621	8.01669	13.3072	0.000430851	0.00323637	3.36567
SQLE	0.14618	6.8012	2.42267	0.1229	0.914035		ATMIN	0.326864	7.0907	13.3	0.000432306	0.00324515	3.36421
BCLAF1	-0.106903	8.48149	2.42162	0.122981	0.914035		C19orf48	0.273123	7.72973	13.293	0.000433721	0.00325363	3.36279
HERC2P3	-0.230298	5.3723	2.42155	0.122986	0.914035		CHCHD2	0.250539	8.31211	13.2849	0.000435377	0.00326389	3.36113
ZNF211	0.630959	2.67969	2.4207	0.123051	0.914035		AKR1A1	0.411412	6.33318	13.2775	0.000436882	0.00327301	3.35964
PEAK1	-0.26359	4.91167	2.41962	0.123133	0.914035		URB1	-0.340275	6.96895	13.274	0.000437602	0.00327618	3.35892
TSC1	-0.24529	5.19772	2.41843	0.123224	0.914035		FBXL6	0.370728	6.63217	13.272	0.000438006	0.00327618	3.35852
ANAPC4	-0.225378	5.46995	2.41665	0.12336	0.914035		PAQR3	-0.470079	5.96035	13.2712	0.000438172	0.00327618	3.35836
MYO6	0.148357	6.91142	2.41595	0.123415	0.914035		TSPAN18	0.752328	4.43398	13.2686	0.000438702	0.00327799	3.35783
FBXL12	0.324098	4.41696	2.41582	0.123424	0.914035		TMEM160	-0.703926	4.82651	13.2517	0.000442186	0.00330185	3.3544
HSPA2	0.545722	2.902	2.41536	0.12346	0.914035		NOL10	-0.416675	6.31751	13.242	0.000444188	0.00331462	3.35243
STRN3	0.192871	5.97478	2.41503	0.123484	0.914035		EIF3K	0.284952	7.5272	13.2355	0.000445538	0.00332251	3.35111
GMNN	0.188628	6.04275	2.41486	0.123498	0.914035		TMEM250	0.50239	5.69679	13.2177	0.000449267	0.00334812	3.3475
XPO4	-0.152088	6.69382	2.41108	0.123788	0.914035		CUL4B	-0.349341	6.90129	13.2064	0.000451655	0.0033637	3.34519
SND1	0.11506	7.73833	2.41036	0.123844	0.914035		DHX40	0.36133	6.84843	13.2024	0.000452497	0.00336715	3.34438
RAB9A	-0.392827	3.89546	2.4101	0.123864	0.914035		SMIM26	0.749619	4.46414	13.2004	0.000452921	0.00336715	3.34398
IER3	0.108052	8.34641	2.40608	0.124174	0.914035		SLC25A29	-0.632242	5.08863	13.2	0.000453008	0.00336715	3.34389
ZBTB49	-0.705341	2.85301	2.40528	0.124235	0.914035		FKBP8	0.281246	7.9274	13.1914	0.000454845	0.0033786	3.34214
COA3	0.290109	4.82373	2.4047	0.12428	0.914035		ZNF711	-1.2196	3.22607	13.1892	0.000455315	0.00337988	3.34169
LETM1	-0.119657	7.56246	2.4046	0.124288	0.914035		ADNP	-0.313109	7.24395	13.158	0.000462011	0.00342734	3.33535
VSIG10L	0.529566	3.29305	2.40225	0.12447	0.914035		DNTTIP1	0.490251	5.63034	13.1422	0.000465454	0.00345062	3.33212
C4orf48	0.241219	5.34713	2.40195	0.124493	0.914035		CRABP2	-0.264541	8.04611	13.1175	0.000470862	0.00348843	3.32711
ADNP	-0.130357	7.24395	2.39977	0.124662	0.914035		LAMC2	-0.642378	5.04189	13.1117	0.000472154	0.00349573	3.32592
C1orf52	0.260095	5.00233	2.39874	0.124742	0.914035		PRPF19	-0.260278	8.10333	13.0896	0.000477076	0.00352987	3.32141
ZSCAN26	-0.515995	3.32912	2.39841	0.124768	0.914035		TCF19	-0.668733	4.93716	13.0868	0.000477696	0.00353215	3.32085
CEP152	-0.30159	4.69023	2.39485	0.125044	0.914035		LMTK2	-0.465381	5.86598	13.0763	0.000480064	0.00354735	3.3187
RPL23AP82	0.306676	4.61504	2.39481	0.125047	0.914035		DYNC1H1	-0.239039	8.91142	13.07	0.000481471	0.00355543	3.31743
MBTPS1	0.11694	7.7664	2.39423	0.125093	0.914035		DDHD1	-0.4179	6.20144	13.0482	0.000486418	0.00358866	3.31299
AK3	0.19801	5.9934	2.394	0.125111	0.914035		MYO1D	0.478174	5.94242	13.0474	0.000486603	0.00358866	3.31283
TANGO2	0.318225	4.48687	2.39295	0.125192	0.914035		NUP35	-0.633914	5.01017	13.0359	0.000489245	0.0036058	3.31047
ZNF274	0.470877	3.28343	2.39256	0.125223	0.914035		CROCC	0.550844	5.1826	13.0325	0.000490034	0.00360927	3.30977
KDF1	-0.320704	4.6658	2.39222	0.125249	0.914035		IFIT5	-0.597892	5.1849	13.0307	0.00049044	0.00360992	3.30941
MFSD14C	0.34818	4.21194	2.38929	0.125478	0.914035		TM2D2	-0.5016	5.7026	13.0228	0.000492252	0.0036209	3.30781
PSMD9	0.199675	5.80384	2.38783	0.125592	0.914035		DENND2D	0.745119	4.42132	13.019	0.000493128	0.003625	3.30704
UQCRC1	0.109416	8.24064	2.38563	0.125765	0.914035		CMTM3	-0.944658	4.02925	13.0099	0.000495241	0.00363818	3.30518
WTIP	-0.467106	3.39965	2.38458	0.125847	0.914035		SESN2	0.673667	4.70137	12.997	0.000498252	0.00365793	3.30255
YIPF3	0.188531	6.30307	2.38382	0.125906	0.914035		CUEDC2	0.373121	6.54391	12.9852	0.000501027	0.00367592	3.30014
PIGN	0.458147	3.61481	2.38061	0.126158	0.914035		C11orf68	0.501446	5.53813	12.9717	0.000504203	0.00369684	3.29739
ZSCAN20	0.599244	2.92611	2.37796	0.126367	0.914035		AFMID	0.506175	5.66284	12.9688	0.000504891	0.00369949	3.2968
PRKCE	0.48907	3.31128	2.377	0.126442	0.914035		PPP1R14C	-1.11148	3.65058	12.956	0.000507957	0.00371956	3.29417
MUS81	-0.244145	5.12909	2.37675	0.126462	0.914035		TMCO6	0.630228	4.85756	12.9435	0.00051095	0.00373906	3.29162
LOC100287896	-0.659492	2.72141	2.37671	0.126465	0.914035		NUMBL	-0.577976	5.36277	12.9239	0.000515676	0.00377121	3.28762
CHST3	-0.211647	5.5108	2.37534	0.126574	0.914035		PVR	-0.337225	6.9564	12.9169	0.000517371	0.00378117	3.2862
ENPP1	0.361768	4.04646	2.37476	0.126619	0.914035		TTC37	-0.600575	5.17092	12.9106	0.000518907	0.00378779	3.28491
ECT2	0.125074	7.37472	2.37405	0.126675	0.914035		TLR3	1.67041	2.49954	12.9104	0.000518943	0.00378779	3.28488
TOR1AIP1	0.187351	5.99314	2.37348	0.12672	0.914035		NBN	-0.375557	6.63803	12.8996	0.000521587	0.00380463	3.28267
TTF2	-0.170798	6.40583	2.37343	0.126724	0.914035		ESAM	-1.42386	3.12563	12.888	0.000524446	0.00382303	3.2803
DHX40	0.156547	6.84843	2.37196	0.12684	0.914035		ESPL1	-0.345379	6.81117	12.8861	0.000524907	0.00382394	3.27992
FADS2	0.317853	4.48703	2.37179	0.126853	0.914035		HSPA8	-0.182458	11.3436	12.8847	0.000525248	0.00382396	3.27964
PCK2	0.288188	5.01957	2.37169	0.126862	0.914035		PDCD4	0.591092	4.97048	12.8498	0.000533954	0.00388486	3.2725
TMED7	0.130454	7.24133	2.37038	0.126966	0.914035		ITSN1	-0.522904	5.50924	12.8182	0.000541955	0.00394054	3.26604
SETD9	-0.60072	2.85258	2.37011	0.126987	0.914035		SMC4	-0.265776	7.8902	12.8168	0.000542302	0.00394054	3.26576
SOCS3	0.300873	4.56892	2.36905	0.127071	0.914035		RRN3	0.303279	7.2315	12.8154	0.00054266	0.00394062	3.26547
S100A10	0.137643	6.95283	2.36846	0.127117	0.914035		FAM8A1	-0.608235	5.10214	12.8137	0.000543103	0.00394132	3.26512
TBPL1	-0.340247	4.31484	2.36828	0.127132	0.914035		RARG	-0.426276	6.18992	12.7964	0.00054754	0.00397098	3.26158
DYNC1H1	-0.100652	8.91142	2.36665	0.127261	0.914035		RANGAP1	-0.248027	8.26756	12.794	0.000548154	0.00397289	3.2611
SELENOH	0.166155	6.59853	2.36649	0.127274	0.914035		CNTNAP3B	-1.10063	3.57692	12.7924	0.000548573	0.00397339	3.26077
HSF2	0.239195	5.29093	2.36637	0.127283	0.914035		LRRC45	-0.461837	5.94439	12.7767	0.000552636	0.00400027	3.25756
NDFIP2	0.175208	6.29328	2.36598	0.127314	0.914035		USP7	-0.258149	8.03142	12.7673	0.000555108	0.0040156	3.25562
SPOPL	-0.176048	6.1558	2.36488	0.127401	0.914035		IL10RB	-0.83527	4.29667	12.7628	0.000556289	0.00402158	3.2547
ZGPAT	0.242411	5.26911	2.36355	0.127507	0.914035		TRIM52-AS1	1.44788	2.86569	12.7572	0.000557737	0.00402948	3.25357
BUD31	0.186882	6.11409	2.36354	0.127508	0.914035		STRBP	-0.490289	5.62248	12.7497	0.000559733	0.00404133	3.25202
GNG5	0.167711	6.40685	2.36271	0.127574	0.914035		NKTR	-0.442452	5.93624	12.7461	0.000560673	0.00404554	3.25129
THUMPD1	-0.158581	6.65599	2.36205	0.127627	0.914035		TAPT1-AS1	0.609591	4.86864	12.7435	0.000561368	0.00404798	3.25075
ANAPC1P1	-0.181014	6.18822	2.36143	0.127676	0.914035		SIRT5	0.665784	4.54665	12.7377	0.000562904	0.00405494	3.24957
NA	0.416482	3.59986	2.36081	0.127726	0.914035		TGFBR3	-0.876949	4.17188	12.7371	0.000563048	0.00405494	3.24945
ZCCHC4	-0.385214	4.13609	2.36007	0.127784	0.914035		NDUFAF8	0.376301	6.52901	12.7327	0.000564221	0.00406081	3.24855
MRPL51	-0.144712	7.00198	2.35916	0.127857	0.914035		UBALD1	0.590373	4.95349	12.7241	0.000566524	0.00407481	3.24678
RNGTT	-0.193178	5.87901	2.35616	0.128097	0.914035		RPP21	0.66797	4.83075	12.7212	0.000567288	0.00407772	3.2462
MXD3	-0.311901	4.33356	2.35505	0.128186	0.914035		SEPHS2	0.40198	6.23397	12.7152	0.000568888	0.0040846	3.24497
BRD3	-0.20544	5.78332	2.35436	0.128241	0.914035		BCL7C	0.459307	5.77474	12.715	0.000568965	0.0040846	3.24491
STX3	-0.206767	5.68508	2.35395	0.128273	0.914035		SLC35A5	-0.681324	4.62872	12.7124	0.000569663	0.00408669	3.24438
MRPL33	0.267082	4.9054	2.35092	0.128517	0.914035		SPTAN1	-0.294643	7.38442	12.7112	0.000569977	0.00408669	3.24414
METTL18	0.574757	3.02992	2.34984	0.128604	0.914035		CLCC1	-0.727585	4.63923	12.7035	0.000572046	0.00409894	3.24257
INPP5B	-0.279262	4.86315	2.34967	0.128617	0.914035		ARRB1	-0.764277	4.51091	12.6983	0.000573436	0.00410631	3.24151
TFB2M	0.214309	5.58367	2.34741	0.128799	0.914035		PAFAH1B1	-0.304782	7.28119	12.6497	0.000586751	0.00419638	3.23155
SOCS6	-0.154782	6.4391	2.34539	0.128962	0.914035		ZNF839	0.681705	4.58192	12.6497	0.000586754	0.00419638	3.23154
DHRS4	0.35456	4.3828	2.34407	0.129068	0.914035		CNPPD1	0.446803	5.90921	12.6383	0.000589918	0.00421635	3.22921
ZNF600	0.609901	2.69383	2.34404	0.12907	0.914035		MMP15	0.366034	6.60701	12.6358	0.000590611	0.00421865	3.2287
MYBBP1A	-0.131957	7.18306	2.34399	0.129074	0.914035		CREBZF	-0.415769	6.25827	12.6326	0.000591497	0.00422232	3.22805
BTBD7	-0.201815	5.79751	2.3433	0.12913	0.914035		RPS27A	0.239187	8.68063	12.6226	0.000594292	0.00423961	3.226
NUDT14	0.415706	3.8782	2.34324	0.129135	0.914035		STRIP2	-0.827834	4.20616	12.6046	0.000599373	0.00427317	3.2223
RBL2	0.252899	5.29385	2.34164	0.129264	0.914035		PLEKHB1	0.742165	4.37831	12.5983	0.000601143	0.0042831	3.22102
ETS2	-0.185707	6.04482	2.34126	0.129295	0.914035		SLC9A8	-0.828695	4.26043	12.5959	0.000601839	0.00428536	3.22052
LRRC45	-0.189377	5.94439	2.3406	0.129348	0.914035		ASNS	0.337899	6.81852	12.5944	0.00060227	0.00428575	3.22021
BCOR	-0.23299	5.41218	2.34015	0.129384	0.914035		NDUFA11	0.321618	6.95564	12.5874	0.000604256	0.00429719	3.21878
FAM222B	-0.295802	4.70363	2.33966	0.129424	0.914035		ASL	-0.454104	5.83167	12.578	0.000606942	0.00431359	3.21685
LRBA	-0.138062	7.42353	2.33775	0.129579	0.914035		SMARCA2	-1.17855	3.44209	12.5464	0.000616087	0.00437584	3.21036
TIMM13	0.142845	6.84856	2.33716	0.129627	0.914035		ATP6AP2	0.363826	6.56142	12.5391	0.000618195	0.00438806	3.20887
R3HDM1	-0.173709	6.21683	2.33692	0.129646	0.914035		POLR2K	0.426203	6.01791	12.5371	0.000618776	0.00438944	3.20847
MDC1	-0.154675	6.74242	2.33499	0.129803	0.914035		FKBP14	-1.158	3.36424	12.5071	0.000627608	0.00444722	3.20231
L3MBTL2	-0.224	5.47636	2.33459	0.129835	0.914035		CBX5	-0.286524	7.6202	12.5058	0.00062801	0.00444722	3.20203
ADGRE5	0.148357	6.81653	2.33294	0.129969	0.914035		ACTL6A	0.428481	6.23981	12.5055	0.000628096	0.00444722	3.20197
NR4A1	0.301419	4.38257	2.33108	0.130121	0.914035		FAHD2A	0.737442	4.4214	12.4929	0.000631855	0.00447063	3.19938
RNF145	-0.137018	7.04301	2.32994	0.130213	0.914035		ENO2	0.452585	5.81135	12.4918	0.000632191	0.00447063	3.19915
PTPRA	0.163565	6.45516	2.32956	0.130245	0.914035		CRIPT	0.808248	4.21811	12.4898	0.00063279	0.00447129	3.19874
ARRDC2	-0.259821	5.03243	2.3282	0.130355	0.914035		PPA2	0.4452	5.9687	12.4888	0.000633072	0.00447129	3.19855
RSPH3	0.405885	3.78933	2.32766	0.1304	0.914035		PRELID3B	0.279666	7.61233	12.4783	0.000636232	0.00449004	3.19638
MIR1244-3	0.335588	4.23144	2.32699	0.130454	0.914035		ND1	-0.335536	8.55791	12.4773	0.000636518	0.00449004	3.19619
BYSL	0.178552	6.18646	2.32689	0.130462	0.914035		AK2	-0.276609	7.5986	12.4595	0.000641915	0.0045253	3.19252
SZT2	-0.339363	4.34323	2.32619	0.130519	0.914035		UBA3	0.434966	5.95411	12.4393	0.000648087	0.00456324	3.18837
ELF2	0.297219	4.61508	2.32486	0.130628	0.914035		ASF1A	-0.551199	5.34552	12.4384	0.000648353	0.00456324	3.18819
CTSH	0.317754	4.60138	2.32441	0.130665	0.914035		ABCC4	-0.424028	6.22464	12.4365	0.000648934	0.00456324	3.1878
RPL23AP7	-0.3674	4.08419	2.32402	0.130696	0.914035		PYCR2	0.325416	7.0096	12.4361	0.000649046	0.00456324	3.18772
KCNK1	0.258552	4.94753	2.32283	0.130794	0.914035		TMEM98	-0.691003	4.73891	12.4353	0.000649306	0.00456324	3.18755
HOXB7	-0.220353	5.5451	2.3222	0.130846	0.914035		CPE	0.51166	5.48119	12.429	0.000651235	0.00457038	3.18626
SLC16A3	0.0915524	9.29094	2.32202	0.13086	0.914035		ZIC2	0.534478	5.32372	12.4289	0.000651277	0.00457038	3.18623
DEDD2	0.238386	5.40784	2.32135	0.130915	0.914035		GMPR2	0.369134	6.38547	12.4281	0.00065153	0.00457038	3.18607
UBB	0.0835263	10.5518	2.32003	0.131023	0.914035		CAMK1D	-1.799	2.65134	12.4258	0.000652214	0.00457235	3.18561
SERPINB5	0.267646	5.3354	2.31974	0.131047	0.914035		CCNDBP1	0.577908	5.05231	12.3843	0.000665169	0.00465793	3.17707
PNISR	0.18226	6.04984	2.31924	0.131088	0.914035		C17orf58	0.532688	5.45876	12.3841	0.000665243	0.00465793	3.17702
PPP1R2B	0.540167	3.08408	2.31828	0.131167	0.914035		F12	0.531779	5.29829	12.3825	0.000665725	0.00465843	3.17671
GPR108	-0.21562	5.579	2.31795	0.131194	0.914035		IARS2	0.248691	8.06484	12.3802	0.000666465	0.00466074	3.17622
POFUT2	-0.275997	4.82144	2.31781	0.131206	0.914035		TMCO4	0.757312	4.41392	12.3684	0.000670195	0.00468394	3.1738
CHD7	-0.210023	5.46905	2.31729	0.131249	0.914035		TTC27	-0.58434	5.29678	12.341	0.000678958	0.00474226	3.16816
HDGFL2	0.147556	7.00974	2.31586	0.131366	0.914035		WDR34	0.258989	7.84502	12.3331	0.00068149	0.00475702	3.16654
B4GALT1	-0.171046	6.20121	2.31177	0.131703	0.914035		PYCR3	0.509949	5.44893	12.3316	0.000681994	0.00475761	3.16622
RMDN1	0.176352	6.19405	2.31076	0.131787	0.914035		PGK1	0.215687	9.12568	12.3281	0.000683132	0.00476262	3.1655
BTF3L4	0.196882	5.78855	2.31068	0.131794	0.914035		REEP6	0.406755	6.15217	12.3155	0.000687221	0.00478819	3.1629
DIABLO	0.192724	5.86573	2.3093	0.131907	0.914035		IFT74	0.723901	4.45126	12.2931	0.000694549	0.00483627	3.1583
D2HGDH	-0.316704	4.74246	2.30873	0.131954	0.914035		POLR3GL	0.890773	4.09544	12.2896	0.000695694	0.00484128	3.15758
EIF3D	0.103346	8.59557	2.30768	0.132041	0.914035		EHBP1L1	-0.332965	6.96673	12.2808	0.000698614	0.00485862	3.15576
ABCA7	-0.170623	6.40382	2.30694	0.132102	0.914035		GAL	-0.326458	7.01609	12.2667	0.000703285	0.00488624	3.15287
SLC26A11	-0.347684	4.07294	2.30652	0.132137	0.914035		AGRN	-0.345964	6.95	12.2663	0.000703447	0.00488624	3.15277
TSTD1	0.279461	5.03082	2.30596	0.132183	0.914035		BOD1	-0.46376	5.85902	12.2587	0.000705968	0.00489807	3.15121
SBK1	-0.240249	5.35139	2.30439	0.132314	0.914035		COBL	0.599315	5.0945	12.2586	0.000706012	0.00489807	3.15119
POLDIP3	-0.139721	6.98918	2.30405	0.132342	0.914035		CD151	-0.243901	8.14375	12.2562	0.00070682	0.00490068	3.15069
TMEM18	0.258531	4.93751	2.30334	0.132401	0.914035		HCN2	-1.33976	3.15731	12.2324	0.000714845	0.00495047	3.14579
TMCO3	0.183455	6.06397	2.30182	0.132527	0.914035		TET3	-0.484766	5.61955	12.2323	0.000714875	0.00495047	3.14577
ACOT13	-0.253237	4.99597	2.30174	0.132534	0.914035		NUDT16	-0.656893	4.8067	12.2275	0.000716513	0.0049588	3.14478
ICE1	-0.158404	6.64859	2.30028	0.132655	0.914035		MPHOSPH6	-0.476511	5.76706	12.2249	0.00071738	0.00495883	3.14425
URM1	-0.196553	5.86713	2.29989	0.132687	0.914035		EXD2	0.521703	5.35281	12.2249	0.000717392	0.00495883	3.14424
NMU	0.195296	5.82708	2.29709	0.132921	0.914035		MOV10	-0.395	6.4368	12.2233	0.000717922	0.00495947	3.14392
PCCA	0.405032	3.96853	2.29621	0.132994	0.914035		MYBBP1A	-0.308894	7.18306	12.2206	0.000718844	0.00496206	3.14337
C3orf38	0.268512	4.95912	2.29591	0.133019	0.914035		SEC61A1	-0.223872	8.72476	12.2197	0.000719171	0.00496206	3.14317
P2RX5	-0.346114	4.09008	2.2951	0.133087	0.914035		ZDHHC8	-0.407882	6.2738	12.2156	0.000720564	0.00496865	3.14233
PISD	0.196856	5.82254	2.29468	0.133122	0.914035		DBF4	-0.43842	6.02459	12.2117	0.000721897	0.00497233	3.14152
ITPR3	-0.104402	8.44419	2.29443	0.133143	0.914035		FIS1	0.436203	5.91996	12.2115	0.000721973	0.00497233	3.14148
HR	0.213026	5.54057	2.29386	0.133191	0.914035		MAP3K7	0.424163	6.07198	12.2024	0.000725074	0.00499065	3.13962
TSPO	0.168079	6.58954	2.29263	0.133293	0.914035		CCM2	0.566879	5.0633	12.1809	0.000732528	0.00503891	3.13518
ARL6IP4	0.157367	6.73947	2.29234	0.133318	0.914035		WTAP	0.310039	7.03444	12.1791	0.000733161	0.0050402	3.1348
SCAF8	0.195498	6.05436	2.29087	0.133441	0.914035		ZFR	0.265014	7.66157	12.1671	0.000737364	0.00506603	3.13232
FAT1	-0.0995953	10.2122	2.28937	0.133567	0.914035		TIAM1	-0.499431	5.58001	12.1642	0.000738374	0.0050699	3.13172
PREPL	-0.199328	5.67516	2.28889	0.133606	0.914035		THAP11	0.527133	5.37609	12.1345	0.000748842	0.00513867	3.12561
AKAP10	0.255521	4.98518	2.28873	0.13362	0.914035		GGT1	-0.928713	3.92595	12.129	0.000750809	0.00514905	3.12447
ZNF706	0.176434	6.08503	2.28757	0.133718	0.914035		NLRX1	0.582674	4.95276	12.1265	0.000751726	0.00515223	3.12394
RAB11FIP5	0.232718	5.18432	2.28734	0.133737	0.914035		PRKAR2A	-0.543147	5.36867	12.1162	0.0007554	0.00517429	3.12182
SEPTIN10	0.141541	6.84515	2.28706	0.13376	0.914035		TUBA1C	-0.189061	10.3511	12.1049	0.000759453	0.00519891	3.1195
FBRSL1	-0.134529	7.04008	2.28566	0.133878	0.914035		TRAPPC9	0.54638	5.27617	12.1026	0.000760308	0.00520162	3.11901
TPM1	0.298103	4.43313	2.28448	0.133978	0.914035		PRPS2	-0.351432	6.69078	12.0907	0.000764607	0.00522789	3.11656
RPL37A	0.0956176	9.2944	2.28378	0.134036	0.914035		LRRC20	-0.608914	5.0288	12.0887	0.000765334	0.0052297	3.11615
FAAH	0.317854	4.45462	2.28345	0.134064	0.914035		LRPPRC	0.217988	8.92354	12.0844	0.000766924	0.00523742	3.11525
DCXR	-0.131976	7.16009	2.28312	0.134091	0.914035		DPP3	0.396663	6.24507	12.0792	0.000768815	0.00524717	3.11418
CMTM7	0.192889	5.84236	2.28296	0.134105	0.914035		MRPS26	0.363235	6.53677	12.0775	0.000769447	0.00524833	3.11382
TMEM191A	0.505045	3.25581	2.28243	0.13415	0.914035		POM121C	-0.268592	7.57338	12.0747	0.000770456	0.00525206	3.11325
KCMF1	0.161806	6.53049	2.28224	0.134166	0.914035		IGFBP6	-0.480034	5.79779	12.0695	0.000772355	0.00526184	3.11218
PLEKHH3	0.204635	5.67146	2.28096	0.134274	0.914209		FDX1	-0.50027	5.57113	12.0674	0.000773142	0.00526404	3.11174
SLC19A2	-0.230836	5.07471	2.28003	0.134352	0.914209		PCED1A	0.750071	4.29784	12.0619	0.000775164	0.00527465	3.11061
ZDHHC7	0.148691	6.6709	2.277	0.134609	0.915314		EIF1	0.227093	8.72588	12.0422	0.000782456	0.00532108	3.10654
MLH3	-0.36103	4.05229	2.27423	0.134843	0.915314		DCP1B	0.772638	4.14792	12.0389	0.000783682	0.00532622	3.10586
NDUFAF4	-0.240616	5.17509	2.27399	0.134863	0.915314		LTB4R	-0.808138	4.23026	12.0312	0.000786561	0.00534259	3.10427
ZBTB39	-0.258328	5.12363	2.27382	0.134878	0.915314		EIF3G	0.265126	7.71292	12.028	0.000787765	0.00534756	3.1036
NBPF9	0.294529	4.63299	2.27307	0.134941	0.915314		MB21D2	-1.72749	2.7211	12.0253	0.000788794	0.00534934	3.10304
AEBP2	0.201866	5.8359	2.27239	0.134999	0.915314		DPP7	0.277655	7.47932	12.0248	0.000788969	0.00534934	3.10294
XIAP	-0.195485	5.84165	2.27046	0.135163	0.91548		NICN1	1.16424	3.24623	12.0192	0.000791079	0.00536045	3.10178
ECPAS	-0.127453	7.2798	2.26792	0.135379	0.91548		DAG1	-0.249236	8.08005	12.015	0.000792649	0.00536685	3.10092
WDR53	-0.414613	3.78177	2.26597	0.135545	0.91548		ARL6IP6	0.445494	6.00574	12.0142	0.000792969	0.00536685	3.10074
SLC36A1	0.358705	3.8082	2.26551	0.135585	0.91548		KLF2	-0.428882	6.13063	12.0083	0.000795199	0.00537523	3.09952
APTR	-0.577774	3.02949	2.26406	0.135708	0.91548		N4BP3	0.736875	4.34362	12.0081	0.000795265	0.00537523	3.09949
DDT	0.197769	6.07097	2.26402	0.135712	0.91548		MAP3K6	0.55309	5.25577	12.0071	0.000795629	0.00537523	3.09929
PROB1	0.489183	3.27439	2.26401	0.135712	0.91548		SLC38A5	-0.380432	6.41761	11.9993	0.000798592	0.00539204	3.09767
F8	0.704014	2.53127	2.26372	0.135737	0.91548		PCNA	0.241253	8.25337	11.9961	0.000799815	0.00539709	3.09701
UBAC2	0.182669	6.08301	2.26212	0.135874	0.91548		ST3GAL2	-0.698732	4.60692	11.9931	0.00080095	0.00540153	3.09639
DMXL2	-0.299843	4.70792	2.26196	0.135888	0.91548		SELENON	0.269138	7.52291	11.9889	0.000802571	0.00540925	3.09552
NR1D1	-0.269805	4.6659	2.26141	0.135934	0.91548		THOP1	0.280872	7.49985	11.9845	0.000804233	0.00541684	3.09462
ZNF212	-0.331331	4.31094	2.26075	0.135991	0.91548		CENPO	-0.782734	4.23595	11.9835	0.000804652	0.00541684	3.09439
PRMT5	-0.113575	7.64528	2.25968	0.136082	0.915551		SCUBE1	-1.73349	2.51517	11.979	0.000806373	0.00542521	3.09346
H3F3A	0.143601	6.94669	2.25556	0.136436	0.915856		C11orf1	0.759937	4.24106	11.9774	0.000806959	0.00542594	3.09315
ATRN	0.194742	5.96163	2.25538	0.136452	0.915856		TSPYL1	0.309027	6.9753	11.9706	0.000809574	0.0054403	3.09174
LOC730268	-0.25403	4.93466	2.2548	0.136502	0.915856		VPS13C	-0.59752	5.12379	11.9688	0.000810289	0.00544105	3.09136
NOA1	0.174989	6.20852	2.25345	0.136617	0.915856		MTCH1	0.274022	7.68118	11.9679	0.000810645	0.00544105	3.09117
ACTR3B	-0.295726	4.73581	2.25317	0.136641	0.915856		SMARCE1	0.268218	7.55503	11.9626	0.000812689	0.00545155	3.09008
PIP5K1C	-0.194033	5.82247	2.25262	0.136689	0.915856		ZFP30	-1.47991	2.78825	11.9548	0.000815703	0.00546854	3.08847
POLR3C	0.277106	4.72811	2.25258	0.136692	0.915856		HPS6	0.383644	6.31915	11.9522	0.000816715	0.00547209	3.08793
HOXB4	0.373026	3.96167	2.25114	0.136817	0.916119		NADSYN1	0.646087	4.69384	11.9458	0.000819212	0.00548558	3.0866
MTR	-0.174533	6.02921	2.25025	0.136893	0.916119		WIPI1	0.827325	4.10092	11.9416	0.000820876	0.00549348	3.08572
RALGAPA1	0.270508	4.91788	2.24854	0.137041	0.916164		EIF2S1	-0.2605	7.8459	11.9342	0.000823758	0.00550952	3.0842
LRRC8B	-0.193878	5.69973	2.24751	0.137129	0.916164		PSMD11	-0.282524	7.4074	11.9327	0.000824361	0.00551031	3.08388
CEP85L	-0.58165	2.73499	2.24736	0.137142	0.916164		KDELR2	-0.2593	7.83792	11.9306	0.000825177	0.00551251	3.08345
NA	0.575179	2.87765	2.24517	0.137332	0.916891		CCDC115	0.657015	4.65221	11.9087	0.000833848	0.00556716	3.07891
PACSIN2	0.167961	6.34804	2.24247	0.137566	0.917548		GSTO1	0.322591	6.82414	11.9029	0.000836154	0.00557928	3.07771
ABCC1	-0.120988	7.45145	2.24075	0.137715	0.917548		PGPEP1	-0.694009	4.55758	11.8955	0.000839078	0.00559549	3.0762
ALDH5A1	-0.341841	4.40915	2.23978	0.137799	0.917548		ARHGEF7	0.378952	6.40315	11.8877	0.000842205	0.00561305	3.07458
ELK1	0.17815	6.10714	2.2395	0.137824	0.917548		NDUFB5	0.377046	6.26323	11.884	0.000843717	0.00561983	3.0738
TGM2	0.466359	3.27444	2.23918	0.137851	0.917548		ERLIN1	-0.328495	7.00283	11.8726	0.000848327	0.00564722	3.07144
ZMYM6	0.303157	4.64133	2.23729	0.138015	0.917548		ZDHHC21	0.717401	4.39577	11.861	0.000853012	0.00567508	3.06904
ZNF445	-0.246319	5.11122	2.23706	0.138035	0.917548		TULP4	-0.571669	5.14142	11.8575	0.000854445	0.00568128	3.06832
NA	0.0984608	8.09792	2.23609	0.13812	0.917548		UTP4	-0.292035	7.313	11.855	0.000855481	0.00568273	3.06779
MVP	0.150852	6.70859	2.23565	0.138158	0.917548		ALG5	0.560432	5.13957	11.8545	0.000855664	0.00568273	3.0677
BLOC1S1	-0.301759	4.6379	2.23435	0.138271	0.917548		YPEL5	1.0158	3.56244	11.8483	0.000858213	0.00569633	3.0664
JCAD	0.258537	4.77778	2.23179	0.138495	0.917548		TBC1D5	-0.475647	5.70866	11.8436	0.000860125	0.00570568	3.06544
ADNP2	0.148586	6.62732	2.23073	0.138588	0.917548		UQCR11	0.321796	6.85733	11.8369	0.000862884	0.00571799	3.06405
NFRKB	-0.224054	5.32983	2.22968	0.13868	0.917548		TBCE	-0.713326	4.59305	11.8366	0.000862988	0.00571799	3.064
KMT5B	-0.23502	5.34835	2.22943	0.138701	0.917548		DNAJC10	0.337761	6.75819	11.8327	0.000864615	0.00572543	3.06318
SLC7A8	-0.515123	3.20723	2.22936	0.138708	0.917548		CENPF	-0.257228	7.95136	11.8246	0.00086797	0.00574429	3.0615
XRCC2	0.304277	4.3608	2.22918	0.138724	0.917548		DHFR	-0.294915	7.20115	11.8209	0.000869491	0.005751	3.06074
PGGT1B	-0.234433	5.22387	2.22654	0.138955	0.917679		PIK3C3	0.593015	4.86231	11.8147	0.00087206	0.00576464	3.05945
ZBED1	-0.192189	6.15674	2.22636	0.13897	0.917679		HEATR3	-0.726061	4.53073	11.8132	0.000872719	0.00576564	3.05913
POGK	-0.160699	6.3473	2.2258	0.139019	0.917679		PRRC2A	-0.230158	8.68914	11.8114	0.000873454	0.00576714	3.05876
CCDC93	-0.221358	5.4094	2.2248	0.139107	0.917679		ANXA1	0.230497	8.55856	11.8054	0.000875939	0.00578018	3.05753
DYNC1LI2	-0.136856	6.96625	2.22293	0.139271	0.917679		NBL1	-0.344115	6.69714	11.8028	0.00087705	0.00578415	3.05698
MAX	0.217882	5.46778	2.22197	0.139357	0.917679		LRRC8A	-0.50025	5.55171	11.7967	0.00087959	0.00579745	3.05572
MPC2	0.223519	5.35624	2.22144	0.139403	0.917679		OCIAD1	0.282572	7.35511	11.7955	0.000880088	0.00579745	3.05547
UQCRHL	0.180259	6.14136	2.22085	0.139455	0.917679		NA	-0.54066	5.44963	11.7926	0.000881324	0.00580222	3.05486
SEC14L2	0.322331	4.23595	2.22026	0.139507	0.917679		SEPTIN7	-0.264702	7.65867	11.7769	0.000887947	0.00584243	3.05161
DDTL	0.191138	6.13448	2.21975	0.139552	0.917679		SRSF5	0.273583	7.44549	11.7712	0.000890389	0.00585511	3.05042
CNPY3	-0.173949	6.16619	2.21769	0.139733	0.917758		ERBB3	0.495592	5.53788	11.753	0.000898163	0.00589978	3.04664
PPP2R5A	-0.194325	5.76838	2.2175	0.13975	0.917758		TXNDC12	0.331265	6.74584	11.7529	0.000898222	0.00589978	3.04662
DIDO1	-0.141796	6.79834	2.21525	0.139949	0.917758		ARPC2	0.261586	7.80028	11.7389	0.00090425	0.00593489	3.04371
MYCBP2	-0.158958	6.40089	2.21418	0.140044	0.917758		NCSTN	0.360957	6.37221	11.738	0.000904612	0.00593489	3.04354
PSMD8	0.112491	7.7026	2.21386	0.140072	0.917758		MRPL34	0.413034	6.15709	11.7332	0.00090671	0.00594521	3.04253
ANAPC2	-0.184574	6.04577	2.21259	0.140184	0.917758		SECTM1	-0.96259	3.89587	11.718	0.000913295	0.00598493	3.03939
ENOX1	-0.480152	3.31996	2.21021	0.140396	0.917758		YAP1	0.285441	7.24313	11.7065	0.000918331	0.00601446	3.037
TRMT44	0.341003	4.15729	2.20907	0.140497	0.917758		RBM19	-0.501876	5.55965	11.7037	0.000919569	0.00601623	3.03642
RHOG	-0.198456	5.79141	2.20831	0.140564	0.917758		TBCD	0.26518	7.6975	11.7035	0.000919662	0.00601623	3.03637
ZNF704	-0.226087	5.35055	2.20757	0.14063	0.917758		DOK3	-1.3465	2.94959	11.6836	0.000928441	0.00607016	3.03225
TIMELESS	-0.12991	7.19963	2.20709	0.140672	0.917758		HINFP	0.603627	4.85448	11.6813	0.000929475	0.00607342	3.03176
IFT122	0.314908	4.50662	2.20706	0.140675	0.917758		INTS10	0.329085	6.79953	11.6789	0.000930544	0.00607691	3.03126
RAB11FIP4	0.27862	4.67966	2.20499	0.14086	0.917758		NA	0.340834	6.73134	11.6689	0.000935023	0.00610265	3.02918
GATD3A	-0.159094	6.56506	2.2048	0.140877	0.917758		FAM102A	0.513502	5.39756	11.6667	0.000936004	0.00610554	3.02872
ZNF7	-0.241041	5.21082	2.20267	0.141066	0.917758		BMI1	-0.369676	6.63412	11.6568	0.000940429	0.00612927	3.02667
ARHGDIA	0.0915313	9.0181	2.20156	0.141165	0.917758		BCL2L2	-0.530636	5.32635	11.6562	0.000940721	0.00612927	3.02654
PRMT9	-0.486228	3.34708	2.20153	0.141168	0.917758		MTA1	0.28186	7.27629	11.6534	0.000941974	0.00613391	3.02596
RGPD8	-0.149649	6.55077	2.20153	0.141168	0.917758		BTF3	0.213881	9.21205	11.6507	0.000943194	0.00613834	3.0254
TUFT1	0.379217	4.15675	2.20075	0.141238	0.917758		COCH	-1.87075	2.34696	11.6467	0.000945001	0.00614657	3.02457
LOC728975	0.594569	2.74872	2.19901	0.141393	0.917758		BSDC1	0.472225	5.64862	11.6419	0.000947171	0.00615715	3.02357
ALG10	-0.44224	3.44978	2.19829	0.141458	0.917758		MAGI1	0.42857	5.7774	11.6333	0.000951073	0.00617898	3.02179
PARD6B	-0.282861	4.86486	2.19716	0.141559	0.917758		SREK1	-0.396923	6.25041	11.6188	0.000957719	0.0062186	3.01876
ADAMTS2	0.573381	2.74882	2.19649	0.141619	0.917758		SLC16A7	-1.39896	3.00716	11.6024	0.00096524	0.00626385	3.01536
GABPA	-0.188209	5.86707	2.19598	0.141664	0.917758		ITGB1BP1	-0.418943	6.1514	11.5935	0.00096937	0.00628706	3.01351
CLCN7	-0.158587	6.48887	2.19584	0.141677	0.917758		NFKB1	-0.444412	5.97561	11.5681	0.000981253	0.00636049	3.00822
C1orf112	0.297787	4.43754	2.19509	0.141745	0.917758		ECI1	0.34149	6.75758	11.5517	0.000988988	0.0064039	3.00481
MIA3	-0.183	5.97083	2.19447	0.141801	0.917758		ZNF740	0.479539	5.58477	11.5515	0.000989079	0.0064039	3.00477
ZNF101	-0.480484	3.34729	2.19416	0.141828	0.917758		DNAJC5	-0.399049	6.20424	11.5449	0.000992193	0.0064204	3.0034
IGBP1	0.216257	5.6353	2.19272	0.141958	0.917817		ND2	-0.325597	9.3954	11.5421	0.000993561	0.00642559	3.00281
TNRC6B	-0.177007	6.05405	2.19141	0.142075	0.917817		EIF4EBP2	0.304489	7.03116	11.5285	0.00100006	0.00646396	2.99997
RIMS3	-0.330193	4.32855	2.19136	0.14208	0.917817		NDUFA4	0.37378	6.35392	11.5261	0.00100121	0.00646771	2.99947
TPRG1L	0.211897	5.63747	2.18741	0.142435	0.918881		CLIP2	-0.44102	5.90201	11.5224	0.001003	0.00647557	2.9987
PTK2	0.11594	7.57186	2.1862	0.142545	0.918881		SCNN1A	-0.388511	6.31332	11.5158	0.00100617	0.00649233	2.99733
SLF1	-0.294693	4.65193	2.18538	0.142619	0.918881		NDRG1	0.370189	6.43714	11.512	0.001008	0.00650047	2.99654
MAGED2	-0.236008	5.32997	2.18517	0.142637	0.918881		AGK	0.477169	5.56987	11.5087	0.00100958	0.00650562	2.99586
DHX9	-0.0914143	8.95451	2.18396	0.142747	0.918881		SRA1	0.442217	5.80115	11.508	0.00100995	0.00650562	2.9957
PIGV	-0.362503	4.23634	2.18369	0.142771	0.918881		OTUD4	-0.347029	6.64027	11.4853	0.00102096	0.00657286	2.99099
ABHD6	0.334209	4.22243	2.18325	0.142811	0.918881		KDELR1	0.23971	8.05512	11.4819	0.00102265	0.00657889	2.99027
RGPD5	-0.146408	6.60151	2.17963	0.143139	0.92047		PAPSS2	-0.751221	4.53399	11.4811	0.00102306	0.00657889	2.9901
RAB18	-0.166514	6.34716	2.1779	0.143296	0.920957		VPS39	0.483846	5.55756	11.4669	0.00103003	0.00661995	2.98715
EPM2AIP1	-0.324912	4.31025	2.17535	0.143528	0.921692		RAB3IL1	-0.704559	4.44536	11.46	0.00103343	0.00663808	2.98572
CYB5D2	-0.386928	4.00191	2.17359	0.143689	0.921692		CCDC24	0.867511	3.90854	11.4536	0.00103662	0.00665478	2.98438
SMG1P7	-0.585605	2.63663	2.17304	0.143738	0.921692		GPC1	-0.290741	7.44146	11.4511	0.00103785	0.00665892	2.98386
GPX4	0.108381	8.06543	2.17238	0.143799	0.921692		WDR41	-0.495424	5.47806	11.4351	0.00104589	0.00670667	2.98052
CFLAR	-0.427684	3.56184	2.17218	0.143817	0.921692		MIA3	-0.434645	5.97083	11.4336	0.00104665	0.00670765	2.9802
TAF10	0.172806	6.25715	2.16735	0.144258	0.923619		KLC4	1.03117	3.45069	11.4324	0.00104722	0.00670765	2.97996
ATXN1L	-0.207178	5.6191	2.16651	0.144335	0.923619		GJB3	-0.594133	4.91641	11.4302	0.00104833	0.00671097	2.9795
FGFR2	0.258726	4.91779	2.16539	0.144437	0.923619		ADCY7	-0.534947	5.40503	11.4275	0.00104969	0.00671244	2.97894
SLC39A4	0.178781	6.19326	2.16534	0.144443	0.923619		DPP4	-1.29953	3.25511	11.4274	0.00104974	0.00671244	2.97892
VHL	-0.170808	6.20296	2.16302	0.144655	0.924233		HIGD2A	0.422503	5.91132	11.4204	0.00105331	0.00673146	2.97744
ESYT2	0.123627	7.45272	2.16252	0.144701	0.924233		RAB11A	0.272167	7.45182	11.41	0.00105857	0.00676128	2.97528
CDC42SE2	-0.171127	6.2111	2.16091	0.144849	0.924657		MRPS24	0.385803	6.42144	11.4069	0.00106013	0.00676742	2.97464
UBE2O	-0.128687	7.15262	2.15902	0.145023	0.924923		ZNF646	0.569112	4.90912	11.394	0.00106672	0.00680568	2.97195
LASP1	-0.0984179	8.36771	2.15833	0.145086	0.924923		LTBP2	1.51194	2.54658	11.3909	0.00106831	0.00681198	2.9713
ZNF292	-0.242317	5.23128	2.1578	0.145135	0.924923		WNK2	-0.876907	4.0247	11.3887	0.00106943	0.00681249	2.97085
BTN3A2	-0.302914	4.46684	2.15485	0.145407	0.9252		ARL6IP4	0.343929	6.73947	11.3884	0.00106959	0.00681249	2.97078
PDE6D	0.34476	4.23181	2.15249	0.145625	0.9252		SAMD5	-1.44779	2.99549	11.3735	0.00107726	0.00685748	2.96768
SFXN4	-0.171806	6.10665	2.15224	0.145649	0.9252		KIAA0040	-0.896991	3.90166	11.3672	0.00108057	0.0068747	2.96635
VASH1	-0.294736	4.46681	2.15204	0.145668	0.9252		ENGASE	-0.520451	5.34648	11.365	0.00108168	0.00687791	2.9659
TMEM59L	0.343362	4.05234	2.15148	0.145719	0.9252		NMT2	-0.519164	5.4748	11.3631	0.00108269	0.00688048	2.9655
LAPTM4A	0.180137	6.01909	2.15146	0.145721	0.9252		KXD1	-0.328493	6.83	11.3526	0.00108815	0.00691131	2.96331
CRTC2	-0.233739	5.18223	2.15115	0.14575	0.9252		GOLGA2	0.370969	6.36023	11.3367	0.0010965	0.00696044	2.95999
TMBIM6	0.0886749	9.33508	2.14627	0.146203	0.927559		EIF4A2	0.243878	7.96938	11.3347	0.00109756	0.00696325	2.95957
PSMC4	-0.11856	7.46744	2.14516	0.146306	0.92762		AHCYL2	0.558031	4.93856	11.3325	0.00109875	0.00696691	2.9591
GPR155	0.607082	2.72164	2.14295	0.146512	0.92762		PI4KB	-0.48056	5.569	11.3245	0.00110299	0.0069899	2.95743
PIM1	-0.269757	4.68269	2.14272	0.146533	0.92762		SEC22C	-0.556949	5.19381	11.3082	0.00111163	0.00703872	2.95404
VPS45	0.246839	4.93818	2.14247	0.146556	0.92762		GCC2	0.470411	5.46752	11.3066	0.00111248	0.00703872	2.95371
ERICH5	0.503973	2.99576	2.14177	0.146621	0.92762		CLIC1	-0.226967	8.50976	11.3054	0.00111316	0.00703872	2.95344
FAM3C	0.0994253	8.31252	2.14042	0.146747	0.927899		SHMT2	-0.237365	8.29425	11.3051	0.00111331	0.00703872	2.95338
UBXN2A	-0.288204	4.7078	2.13894	0.146885	0.927906		NDUFAF3	0.421179	5.88277	11.3042	0.00111379	0.00703872	2.9532
MARVELD3	-0.232389	5.40204	2.13866	0.146912	0.927906		BCAR1	0.390101	6.16873	11.2931	0.00111973	0.00707231	2.95089
PRKCZ	-0.249801	4.98192	2.1369	0.147076	0.927999		MINDY2	-0.872274	4.00131	11.279	0.00112734	0.00711372	2.94794
PAQR5	0.234957	4.98937	2.13557	0.147201	0.927999		MTFP1	-0.514007	5.33374	11.2787	0.00112754	0.00711372	2.94787
PPIP5K1	0.203888	5.55299	2.135	0.147254	0.927999		NDUFV1	0.280053	7.31026	11.2602	0.00113759	0.00717313	2.94401
KHNYN	0.201177	5.66394	2.13481	0.147272	0.927999		SLU7	0.424487	5.88815	11.2541	0.00114097	0.00719033	2.94272
ACTN1	0.112808	7.76722	2.13414	0.147335	0.927999		ATXN2L	-0.269191	7.68014	11.253	0.00114158	0.00719033	2.94249
MACF1	-0.136542	6.75136	2.129	0.147818	0.929372		SPRY4	0.38587	6.29933	11.2505	0.00114296	0.007195	2.94197
C18orf21	0.501087	3.20734	2.12845	0.14787	0.929372		INSIG2	-0.899829	3.91423	11.2485	0.00114406	0.00719791	2.94155
TNRC18	-0.116955	7.63967	2.128	0.147912	0.929372		STT3B	-0.269818	7.57101	11.2407	0.00114835	0.00722095	2.93992
RNF5P1	-0.476551	3.28357	2.12625	0.148076	0.929372		NRGN	-0.633377	4.76838	11.2347	0.00115167	0.00723779	2.93867
NUP133	-0.149639	6.71311	2.12544	0.148153	0.929372		KIAA0513	-0.900207	3.90214	11.2274	0.0011557	0.00725911	2.93715
NDUFA13	-0.141968	6.93388	2.12494	0.148201	0.929372		SLC37A4	0.342601	6.57549	11.2261	0.00115646	0.00725983	2.93687
EMILIN2	0.296741	4.53525	2.12435	0.148257	0.929372		SRXN1	-0.29053	7.22517	11.2183	0.00116078	0.00728294	2.93525
TMEM79	0.606453	2.70789	2.12419	0.148272	0.929372		CACYBP	-0.256315	7.75878	11.215	0.00116266	0.00729071	2.93455
GIN1	0.36886	3.96802	2.1233	0.148356	0.929372		SYT13	0.983966	3.50768	11.2093	0.00116584	0.00730661	2.93336
DPP4	0.425533	3.25511	2.12312	0.148372	0.929372		ZMYM6	0.646876	4.64133	11.201	0.00117053	0.00733197	2.93162
YIPF1	0.344804	4.08443	2.11997	0.148671	0.930136		USF2	0.364516	6.4098	11.1991	0.0011716	0.00733464	2.93122
GOLGA4	-0.136145	6.90782	2.11975	0.148691	0.930136		PDGFA	0.640845	4.53148	11.1938	0.0011746	0.00734932	2.93011
TTLL7	0.457214	3.45846	2.11924	0.14874	0.930136		KREMEN1	0.412194	5.99349	11.1905	0.00117646	0.00735554	2.92942
ASB16-AS1	0.462331	3.31098	2.11792	0.148865	0.930406		BICRAL	0.528771	5.04979	11.189	0.0011773	0.00735554	2.92911
MAMLD1	0.501565	2.90196	2.11688	0.148963	0.930509		MAGEB2	0.249192	7.7105	11.1886	0.00117753	0.00735554	2.92903
AGER	0.606465	2.76249	2.11535	0.149109	0.930701		ZNF548	-1.3418	2.81386	11.1681	0.00118922	0.00742447	2.92474
MCOLN1	-0.261893	4.75148	2.11483	0.149158	0.930701		EPB41L5	-0.647382	4.75763	11.1447	0.00120272	0.00750461	2.91983
TTLL3	0.422795	3.71541	2.11159	0.149467	0.932115		MTF1	-0.53368	5.24307	11.1415	0.00120456	0.00750992	2.91917
POMT1	-0.321072	4.25558	2.11005	0.149614	0.932149		PRDX1	0.186883	10.1218	11.1409	0.0012049	0.00750992	2.91905
SNX5	-0.117588	7.46339	2.10853	0.149759	0.932149		NELFCD	0.29637	7.08521	11.1355	0.00120804	0.00752353	2.91792
TARDBP	-0.104763	7.9985	2.10839	0.149772	0.932149		ATG16L1	-0.475128	5.57729	11.1349	0.00120841	0.00752353	2.91779
DDX24	-0.104054	7.87707	2.10732	0.149874	0.932149		MIPEP	0.451369	5.58769	11.1218	0.00121608	0.00756718	2.91504
SUMF1	0.256013	5.09755	2.10723	0.149883	0.932149		LTV1	-0.359246	6.43422	11.1192	0.00121761	0.00757252	2.91449
SCAND2P	-0.396358	3.79447	2.10609	0.149992	0.932317		PNMA1	0.446103	5.68454	11.0976	0.00123037	0.00764768	2.90997
TBC1D12	-0.349851	4.00123	2.10439	0.150155	0.932409		STRIP1	0.522873	5.22264	11.0958	0.00123142	0.00765004	2.90959
DDIAS	-0.227665	5.31018	2.10422	0.150171	0.932409		FAM171A1	-0.406546	6.23574	11.0868	0.00123678	0.00767913	2.90771
MGAT4B	0.122627	7.24907	2.09653	0.15091	0.933313		FUT8	-0.605019	4.81766	11.0824	0.00123941	0.00769125	2.90679
ANKRD16	-0.447126	3.52296	2.09638	0.150925	0.933313		ABCA2	0.273754	7.34423	11.0755	0.00124355	0.00771274	2.90534
RGPD6	-0.143551	6.60245	2.09597	0.150965	0.933313		SLC30A7	-0.576538	5.1233	11.0727	0.00124522	0.00771888	2.90475
NFKBIE	-0.307448	4.38274	2.09581	0.150979	0.933313		ZNF638	-0.324126	6.82783	11.0688	0.00124754	0.00772902	2.90395
GPX1	0.103425	8.41553	2.0957	0.150991	0.933313		TENT5B	-1.1788	3.3645	11.0617	0.00125184	0.00775144	2.90245
SELENON	-0.117014	7.52291	2.09551	0.151009	0.933313		TBC1D2B	-0.636058	4.68271	11.0563	0.00125515	0.00776768	2.90131
REPS1	0.168181	6.17644	2.0955	0.15101	0.933313		TMEM101	0.471037	5.5359	11.0279	0.00127246	0.00787051	2.89536
LINC00888	0.530426	2.94983	2.09354	0.151198	0.933313		CRELD1	0.908634	3.749	11.0113	0.00128272	0.00792969	2.89187
LTBP4	-0.127687	7.33095	2.09299	0.151251	0.933313		CCDC3	-0.709152	4.54538	11.0089	0.00128419	0.00793442	2.89137
NAP1L4	0.109871	7.78915	2.0927	0.15128	0.933313		CCDC117	-0.404877	6.0817	11.0054	0.00128638	0.00794127	2.89063
CDC42BPG	0.198179	5.52265	2.09061	0.151482	0.933313		POGLUT2	-1.2029	3.32922	11.0049	0.00128669	0.00794127	2.89052
BPNT1	0.203352	5.41214	2.08945	0.151594	0.933313		PPIA	0.19156	10.1426	11.0036	0.0012875	0.0079419	2.89025
PHF7	0.651537	2.53106	2.08875	0.151662	0.933313		EPHB4	0.299468	7.21074	10.9965	0.00129192	0.00796487	2.88876
MZT2B	0.243138	5.1672	2.08838	0.151698	0.933313		USP35	-1.29788	2.88956	10.9862	0.00129836	0.00800019	2.88661
UBE2Q2	-0.307809	4.51568	2.08835	0.151701	0.933313		ATAD1	0.337097	6.64058	10.9805	0.00130195	0.00801799	2.8854
ANO10	-0.311151	4.45076	2.08822	0.151714	0.933313		TKT	0.194931	9.52417	10.9584	0.00131595	0.00809978	2.88076
GALNT3	-0.368986	4.14763	2.08475	0.152051	0.933313		TARBP2	0.486815	5.32722	10.9527	0.00131957	0.00811487	2.87957
FUT8	-0.247058	4.81766	2.08113	0.152403	0.933313		FBXL17	0.761299	4.11036	10.9523	0.00131983	0.00811487	2.87948
SLC27A5	-0.440586	3.6588	2.08048	0.152466	0.933313		LMNB2	-0.197761	9.40855	10.9348	0.00133104	0.0081794	2.87581
ALG2	0.218552	5.44001	2.07982	0.15253	0.933313		KLK7	0.653515	4.51556	10.9329	0.00133222	0.00818218	2.87542
CHAC2	0.318661	4.20235	2.07967	0.152545	0.933313		ACLY	-0.205348	8.99358	10.9031	0.00135163	0.0082969	2.86914
HSH2D	-0.384997	3.8709	2.07853	0.152656	0.933313		HDDC3	0.818084	4.04652	10.9003	0.0013534	0.00830332	2.86857
TMEM50A	0.163645	6.32252	2.07738	0.152768	0.933313		CERS6	-0.305346	7.07027	10.8941	0.00135748	0.00832146	2.86727
FAM222A	-0.433096	3.50715	2.07688	0.152818	0.933313		TMEM201	-0.382757	6.20484	10.8936	0.00135783	0.00832146	2.86716
TCEAL8	0.217629	5.30376	2.07634	0.152871	0.933313		TMEM97	-0.326247	6.73453	10.8805	0.00136647	0.00836991	2.8644
NA	-0.530098	2.80165	2.07482	0.153019	0.933313		HNRNPU	-0.183863	10.1833	10.8778	0.00136827	0.00837644	2.86383
ITM2B	0.141151	6.9581	2.07383	0.153116	0.933313		PCBP2	0.204687	9.07677	10.8743	0.00137059	0.00838612	2.86309
EMC9	0.296147	4.4873	2.07245	0.153252	0.933313		CCNF	-0.328081	6.82279	10.8659	0.00137617	0.0084157	2.86133
TMEM107	0.378354	3.90853	2.07224	0.153272	0.933313		SLC35C2	0.497853	5.39916	10.8607	0.00137961	0.00843221	2.86024
GMEB1	-0.324673	4.14186	2.07157	0.153338	0.933313		AKR1B1	0.415172	5.91427	10.8584	0.00138114	0.00843699	2.85976
COL4A3BP	-0.205966	5.69735	2.07051	0.153442	0.933313		PSPC1	0.323095	6.80339	10.8563	0.00138255	0.00844109	2.85932
IMMP2L	-0.545631	3.3113	2.07035	0.153458	0.933313		ZFAND3	0.449597	5.69371	10.85	0.00138678	0.00846236	2.85799
RANBP2	-0.105168	8.09079	2.07023	0.153469	0.933313		STMN1	-0.224213	8.3994	10.8394	0.00139395	0.00850152	2.85575
COX19	0.329062	4.17266	2.06858	0.153632	0.933313		ZNF587	-0.573712	4.93757	10.8359	0.00139629	0.00851123	2.85502
PPP3CB	-0.201421	5.58505	2.06819	0.15367	0.933313		ARPC3	0.327108	6.68716	10.8289	0.00140106	0.00853572	2.85354
MSH3	0.626175	2.722	2.06663	0.153824	0.933313		NUDT15	0.382681	6.19523	10.8232	0.00140495	0.00855115	2.85234
NFYB	0.234445	5.13963	2.06571	0.153914	0.933313		GPBP1L1	0.304703	6.82338	10.8229	0.0014051	0.00855115	2.85229
TBCE	-0.277359	4.59305	2.0651	0.153974	0.933313		SBDSP1	-0.488444	5.55539	10.8184	0.00140816	0.00856517	2.85135
FBXO8	-0.427758	3.54592	2.06464	0.15402	0.933313		RECQL4	-0.231092	8.19635	10.8169	0.00140918	0.00856602	2.85103
SQSTM1	-0.0944439	8.5314	2.06404	0.154079	0.933313		ARL8B	-0.371976	6.28952	10.816	0.00140981	0.00856602	2.85084
POLD2	0.112701	7.69797	2.06357	0.154125	0.933313		MAP1B	-0.732359	4.31492	10.8141	0.00141115	0.00856956	2.85043
SNORD104	-0.403068	3.72208	2.06345	0.154138	0.933313		ARMCX5	-0.798138	4.13065	10.7942	0.00142482	0.00864795	2.84624
NCS1	0.126518	7.12904	2.06301	0.154181	0.933313		GALNT12	0.546253	5.04684	10.7892	0.00142828	0.00866434	2.84519
SUGP1	-0.233781	5.29021	2.06228	0.154253	0.933313		NDUFAF4	-0.551498	5.17509	10.7809	0.00143403	0.00869416	2.84344
RHOD	0.222813	5.33733	2.06096	0.154384	0.933313		ASH1L	-0.402993	5.99006	10.7799	0.00143473	0.00869416	2.84323
TMED5	0.148266	6.37347	2.06073	0.154407	0.933313		G6PD	0.261777	7.39595	10.7769	0.00143683	0.00870224	2.8426
HIST1H2BK	0.334596	4.21267	2.05956	0.154522	0.933313		PPARG	-0.754774	4.39076	10.7736	0.00143913	0.00871153	2.8419
LHX6	-0.500404	3.09473	2.05898	0.15458	0.933313		ARPC1B	0.239015	7.94322	10.7689	0.00144238	0.00872658	2.84092
PDP2	-0.289399	4.42827	2.05895	0.154582	0.933313		NDUFS6	0.354338	6.469	10.7657	0.00144463	0.00873553	2.84024
GNG12	-0.130248	7.04955	2.05631	0.154845	0.933313		SRM	-0.273728	7.42811	10.7646	0.00144542	0.00873564	2.84001
DNAL1	-0.276851	4.5493	2.05582	0.154893	0.933313		TULP3	-0.528316	5.22784	10.7593	0.0014491	0.00875324	2.8389
SIRT5	-0.308701	4.54665	2.05533	0.154942	0.933313		SEPTIN3	-0.721274	4.40358	10.7534	0.00145324	0.00877356	2.83766
NSUN5P2	-0.200104	5.66117	2.05515	0.154959	0.933313		PKP3	-0.285822	7.18487	10.7419	0.00146142	0.00881821	2.83523
BHLHE40	0.230578	4.96371	2.05425	0.155049	0.933313		GIGYF1	-0.351066	6.44461	10.7373	0.00146464	0.00883298	2.83427
RAB11FIP1	-0.157272	6.32745	2.05422	0.155052	0.933313		SYK	0.683033	4.39203	10.7315	0.00146883	0.00885353	2.83303
RBM48	0.379468	3.82129	2.0542	0.155054	0.933313		SLC24A1	0.836026	3.85945	10.7266	0.00147226	0.00886953	2.83201
SSR4	0.167727	6.254	2.05387	0.155086	0.933313		MSI2	-0.475211	5.53305	10.7223	0.00147538	0.00888357	2.8311
NOP56	0.0913033	8.76366	2.05246	0.155227	0.933313		MARF1	-0.47013	5.56616	10.7209	0.00147636	0.00888479	2.83081
ATP5MC1	0.138092	6.98294	2.05243	0.15523	0.933313		TRIML2	-1.59819	2.65095	10.7138	0.0014815	0.008911	2.8293
PPARA	-0.320409	4.30194	2.05097	0.155376	0.933313		LONRF2	-1.3333	2.88928	10.7074	0.00148605	0.00893362	2.82797
SLC35C1	-0.203171	5.47445	2.04968	0.155504	0.933313		ANXA4	0.420813	5.7355	10.7053	0.00148757	0.00893427	2.82752
ELF1	0.200804	5.6021	2.04921	0.155551	0.933313		LYRM2	-0.506599	5.35021	10.7051	0.00148773	0.00893427	2.82747
SMG8	-0.17822	6.05467	2.04864	0.155608	0.933313		AKR7A2	0.343552	6.39226	10.7018	0.0014901	0.00894281	2.82679
HSCB	0.365787	3.95024	2.04831	0.155641	0.933313		SH3PXD2A	-0.713298	4.47124	10.701	0.00149073	0.00894281	2.8266
RNF13	0.200695	5.58568	2.04623	0.155848	0.933313		THOC2	0.304817	6.85252	10.6963	0.00149408	0.00895819	2.82562
FAM57A	0.181519	5.78245	2.04569	0.155903	0.933313		RASA1	0.448706	5.6085	10.691	0.00149795	0.00897661	2.8245
KIRREL1	-0.303947	4.19639	2.04507	0.155965	0.933313		SYNCRIP	-0.202497	9.09105	10.6734	0.0015108	0.00904725	2.82079
TBC1D32	0.433874	3.53068	2.04507	0.155965	0.933313		KMT2C	-0.555645	5.16933	10.6727	0.00151133	0.00904725	2.82064
STARD3NL	0.216135	5.449	2.04474	0.155997	0.933313		PHLPP2	-0.630104	4.81773	10.6667	0.00151573	0.00906882	2.81938
EEA1	-0.204111	5.29133	2.04399	0.156073	0.933313		RFC5	-0.310661	6.89859	10.6604	0.00152037	0.00908749	2.81805
METTL22	-0.433958	3.40832	2.04285	0.156187	0.933506		TOR1B	-0.560072	5.01452	10.6603	0.00152045	0.00908749	2.81803
IGSF9B	-0.646794	2.51499	2.0418	0.156293	0.933643		GTF2IRD1	-0.530684	5.26202	10.6575	0.00152252	0.00909507	2.81744
SLC49A3	-0.608193	2.76181	2.03981	0.156492	0.933884		NEK6	-0.55346	5.17257	10.6564	0.00152332	0.00909507	2.81721
LSM11	-0.478812	3.1773	2.03876	0.156598	0.933884		DPYSL5	-0.685219	4.6925	10.6502	0.00152796	0.00911793	2.81589
SPIDR	-0.19329	5.63185	2.03819	0.156655	0.933884		RAD51D	-0.868421	3.72127	10.6466	0.00153062	0.00912901	2.81513
RPRD2	-0.173974	5.93903	2.03774	0.1567	0.933884		PHLDA3	0.530571	5.2393	10.6384	0.00153674	0.00916071	2.8134
VDR	0.248147	4.8237	2.0373	0.156744	0.933884		NKAPD1	0.453339	5.5375	10.6097	0.00155832	0.00928446	2.80734
NPTN	0.141274	6.57495	2.03403	0.157074	0.934972		PYM1	0.605457	4.68084	10.6034	0.00156307	0.00930792	2.80602
SGCE	-0.358727	3.83399	2.03307	0.157171	0.934972		PRPS1	-0.343451	6.6406	10.6018	0.00156432	0.00931045	2.80567
SIPA1L3	-0.207673	5.78795	2.03304	0.157174	0.934972		PPDPF	0.299214	7.09406	10.5917	0.00157203	0.00935146	2.80354
ADAP1	0.204927	5.57603	2.02798	0.157687	0.937238		PRCP	0.362397	6.3522	10.5876	0.00157513	0.00936498	2.80268
ZDHHC9	-0.238705	5.02382	2.02765	0.15772	0.937238		HSD17B10	0.321025	6.64077	10.582	0.00157947	0.00938585	2.80149
PTCD1	-0.211047	5.48926	2.02577	0.15791	0.937877		MFSD14B	0.285717	7.08104	10.5779	0.00158257	0.00939935	2.80064
ZNF197	-0.236758	4.95562	2.02451	0.158039	0.938054		RFLNB	-0.429874	5.95495	10.555	0.00160035	0.00949999	2.79578
POLR2A	-0.0958246	8.77564	2.02385	0.158105	0.938054		PELI1	-1.17804	3.10488	10.548	0.00160578	0.00952723	2.79431
ZER1	0.267917	4.67643	2.02283	0.158209	0.938179		RABL6	0.261244	7.47635	10.5452	0.001608	0.00953544	2.79371
PCDH1	-0.238013	5.31475	2.02201	0.158292	0.938182		SLC16A1	-0.243495	7.77473	10.5384	0.00161327	0.00956169	2.79229
KRCC1	-0.568137	2.90235	2.02066	0.158431	0.938275		UCKL1	0.417955	5.75161	10.5372	0.00161427	0.00956263	2.79202
MINDY4	0.464308	3.31108	2.02024	0.158473	0.938275		RPH3AL	0.881254	3.61517	10.5234	0.00162509	0.00962169	2.78912
NDUFS8	-0.164893	6.3898	2.01811	0.158691	0.939072		XRCC3	-0.46769	5.5949	10.5163	0.00163073	0.00965004	2.78762
GOLGB1	-0.177345	6.02994	2.0157	0.158937	0.939083		METTL27	0.718675	4.17302	10.5142	0.00163246	0.00965524	2.78716
TOMM5	0.136294	6.80342	2.01568	0.158939	0.939083		WDR4	-0.589172	4.80451	10.5103	0.00163553	0.0096682	2.78634
ABCD3	0.140497	6.70987	2.01454	0.159055	0.939083		TCEAL4	0.619956	4.66238	10.5093	0.00163635	0.0096682	2.78612
MAOA	0.378382	3.67295	2.01418	0.159093	0.939083		SNRNP200	0.201359	9.21521	10.5017	0.00164243	0.00969904	2.78451
SLC27A2	-0.320166	4.35607	2.01348	0.159164	0.939083		DSG2	0.226543	8.39116	10.4976	0.0016457	0.0097133	2.78365
AREL1	0.142637	6.60459	2.01122	0.159396	0.939083		CERS5	0.531129	5.07949	10.4824	0.00165794	0.00978045	2.78043
KDM3A	0.203948	5.56492	2.01066	0.159454	0.939083		COBLL1	-1.31137	2.93722	10.4772	0.00166207	0.0097878	2.77935
HOXC13	-0.542914	3.00712	2.01064	0.159456	0.939083		ZBTB12	0.893858	3.63671	10.4772	0.00166208	0.0097878	2.77935
PSMG4	0.337867	4.06834	2.01045	0.159475	0.939083		DGAT1	0.35372	6.43192	10.4767	0.00166255	0.0097878	2.77923
USP11	0.150422	6.73613	2.00927	0.159596	0.939083		ZCCHC14	-0.344373	6.54371	10.4766	0.00166263	0.0097878	2.7792
CYP27B1	-0.372386	3.92611	2.00921	0.159603	0.939083		PTAR1	-0.459683	5.57049	10.4697	0.00166819	0.0098154	2.77776
PDXDC1	0.127174	6.94132	2.00837	0.159688	0.9391		POGLUT3	-0.443878	5.72551	10.4504	0.00168399	0.00990224	2.77366
UQCRC2	0.109121	7.70823	2.00614	0.159919	0.939283		ZNF738	1.15047	2.97346	10.4495	0.00168469	0.00990224	2.77348
CPTP	0.250905	4.86858	2.0054	0.159995	0.939283		MAT2A	-0.215646	8.42179	10.4478	0.00168609	0.00990534	2.77312
DENND6A	0.218039	5.23591	2.00249	0.160295	0.939283		SAMHD1	-0.573637	4.87362	10.446	0.00168757	0.00990893	2.77274
FBXW11	0.155215	6.39126	2.00199	0.160347	0.939283		PTPRU	0.358319	6.51716	10.4357	0.00169607	0.00995369	2.77056
PACS1	-0.167953	6.09378	2.00145	0.160403	0.939283		TAF1B	-0.535467	5.16596	10.4224	0.0017071	0.0100132	2.76774
ST3GAL4	0.370758	3.82674	2.00002	0.16055	0.939283		IFNGR2	-0.463755	5.56916	10.4213	0.00170802	0.0100134	2.76751
QPCTL	-0.309752	4.29247	1.9999	0.160563	0.939283		SLC44A2	-0.258683	7.45613	10.419	0.00170993	0.0100195	2.76702
SNRK	-0.253049	4.78145	1.99943	0.160612	0.939283		XRCC6	0.179274	10.0691	10.4026	0.00172365	0.0100946	2.76355
STN1	-0.236078	4.9903	1.99941	0.160613	0.939283		NDUFS2	0.311467	6.77205	10.401	0.00172497	0.0100972	2.76322
NUDT16L1	0.248538	4.8242	1.99934	0.160621	0.939283		KLRC2	1.18145	2.84066	10.3894	0.00173481	0.0101495	2.76075
MAGOHB	-0.242099	4.94394	1.99925	0.16063	0.939283		CC2D1B	-0.47179	5.51266	10.3843	0.00173908	0.0101692	2.75968
GART	-0.0997176	8.14012	1.99749	0.160813	0.939445		NABP1	-0.673933	4.56066	10.3777	0.00174476	0.0101972	2.75827
POMZP3	0.364701	3.96801	1.99723	0.160839	0.939445		NA	-0.334079	7.95856	10.3759	0.00174626	0.0102008	2.75789
AGA	0.507632	3.08392	1.9961	0.160957	0.939445		SLC25A30	0.438526	5.59153	10.371	0.00175046	0.0102161	2.75685
GLMN	-0.27088	4.61459	1.99435	0.161138	0.939445		JAG2	-0.25411	7.59748	10.3707	0.00175068	0.0102161	2.75679
LATS2	-0.275979	4.48221	1.99382	0.161194	0.939445		TTC17	0.429058	5.69922	10.3655	0.00175517	0.010237	2.75568
C5orf15	0.176862	5.98057	1.99277	0.161303	0.939445		SAMD4A	-0.948611	3.61407	10.3604	0.00175948	0.0102569	2.75462
NUP58	0.116788	7.42745	1.99084	0.161504	0.939445		P3H3	0.446508	5.58039	10.3583	0.00176132	0.0102623	2.75416
LRP6	-0.182102	5.7754	1.99032	0.161558	0.939445		MDH1	0.246682	7.72137	10.3556	0.00176364	0.0102658	2.75359
FBXO36	0.551414	2.84055	1.98962	0.16163	0.939445		GNS	-0.323849	6.67591	10.3555	0.00176373	0.0102658	2.75357
HNRNPA1P10	0.0827378	9.83621	1.98929	0.161665	0.939445		LAMA5	-0.254467	7.79531	10.3496	0.00176878	0.01029	2.75233
UPRT	-0.464688	3.14677	1.98923	0.161672	0.939445		ZNF367	-0.453216	5.72549	10.3462	0.00177176	0.010302	2.7516
PMP22	0.175071	5.74817	1.98901	0.161694	0.939445		PPM1H	0.667516	4.4716	10.3373	0.00177948	0.0103416	2.74971
PUS7	-0.149767	6.41967	1.98837	0.161762	0.939445		UGGT1	-0.292192	7.17011	10.3298	0.00178599	0.0103741	2.74812
TSR2	-0.221482	5.24267	1.98763	0.161838	0.939445		PRAG1	0.461343	5.4216	10.3265	0.00178887	0.0103839	2.74742
CEP112	0.440035	3.35587	1.98705	0.161899	0.939445		FAM83D	-0.332944	6.70596	10.3258	0.0017895	0.0103839	2.74727
LMLN	-0.346337	4.16253	1.98607	0.162002	0.939562		RABL2B	0.537524	5.117	10.3171	0.00179715	0.0104229	2.74541
UBE2E2	0.323497	4.17733	1.98464	0.162152	0.93995		TUG1	-0.406071	6.00778	10.3119	0.00180172	0.0104441	2.74431
SLC6A6	0.176324	5.78131	1.9823	0.162397	0.94089		EHMT2	0.263281	7.29394	10.3077	0.00180539	0.01046	2.74343
SUCLG2	0.180786	6.07406	1.97896	0.162747	0.940941		RHOQ	-0.42839	5.73845	10.3001	0.00181212	0.0104936	2.74181
PAFAH1B1	-0.117495	7.28119	1.97894	0.16275	0.940941		PDE8A	-0.447146	5.62893	10.2989	0.00181315	0.0104942	2.74157
LMX1B	-0.29799	4.29211	1.97888	0.162756	0.940941		DAP	-0.367944	6.27139	10.2978	0.00181418	0.0104949	2.74132
GANAB	0.0857022	9.43877	1.97867	0.162778	0.940941		PITPNC1	0.573181	4.76257	10.2913	0.00181992	0.0105204	2.73995
DSC3	0.307682	4.60471	1.97826	0.162821	0.940941		ATP6V0A2	0.465335	5.4732	10.2907	0.00182045	0.0105204	2.73982
SORT1	-0.195154	5.40611	1.97642	0.163014	0.940941		EXT2	-0.349197	6.50759	10.2861	0.00182455	0.0105388	2.73884
RPIA	0.155708	6.33454	1.97582	0.163077	0.940941		DUSP3	-0.450427	5.71311	10.2796	0.00183032	0.0105667	2.73747
CLCC1	-0.265988	4.63923	1.97493	0.163171	0.940941		RASSF8	-0.718486	4.28762	10.2568	0.00185084	0.0106798	2.73263
CCND3	0.172918	5.83319	1.97451	0.163216	0.940941		LINC00857	-0.987407	3.46577	10.2431	0.00186332	0.0107455	2.72971
KIF5B	0.0919705	8.61943	1.97433	0.163235	0.940941		EMC2	0.447847	5.56147	10.2422	0.00186412	0.0107455	2.72953
HAUS3	-0.232746	4.9897	1.97244	0.163435	0.94141		SH3GL1	-0.280616	7.1566	10.2337	0.00187185	0.0107845	2.72773
INTS1	0.100338	8.27871	1.97199	0.163482	0.94141		ATAD5	-0.638504	4.67933	10.2218	0.00188284	0.0108424	2.72519
ARMC6	0.156567	6.22913	1.97091	0.163596	0.94159		RNASEK	0.349092	6.42057	10.2202	0.00188432	0.0108453	2.72485
TMEM238	0.361825	3.96812	1.9687	0.16383	0.942461		RPL23P8	0.57711	4.75198	10.2163	0.00188789	0.0108604	2.72402
CLCN3	-0.13709	6.84898	1.96708	0.164002	0.942792		ACVR2B	0.49254	5.25333	10.1983	0.00190459	0.010949	2.7202
IDH3B	0.127281	7.19358	1.96659	0.164054	0.942792		CTR9	-0.236176	7.88828	10.1976	0.00190521	0.010949	2.72006
VPS4A	-0.114846	7.28105	1.96574	0.164144	0.942831		VANGL1	-0.363137	6.24136	10.1903	0.00191203	0.0109825	2.71851
FAM239B	0.425791	3.49928	1.95953	0.164805	0.94615		ZNF83	-0.99395	3.68622	10.1864	0.00191566	0.0109978	2.71768
CCDC51	-0.209011	5.59922	1.95484	0.165307	0.948549		TMED10	-0.221681	8.23972	10.1771	0.00192446	0.0110428	2.71569
SAMHD1	-0.23436	4.87362	1.95266	0.16554	0.949408		SLC36A1	-0.933237	3.8082	10.1743	0.00192707	0.0110521	2.7151
FAM107B	0.24255	5.03239	1.95175	0.165637	0.949486		NGLY1	-0.657823	4.74775	10.171	0.00193024	0.0110647	2.71439
GYG1	0.196275	5.92297	1.9505	0.165771	0.949776		MPP6	-0.582644	4.90452	10.1671	0.00193391	0.0110802	2.71356
TEC	-0.54533	2.78834	1.94766	0.166077	0.950332		VPS4A	-0.2668	7.28105	10.1624	0.00193832	0.0110999	2.71257
ZKSCAN1	-0.22639	5.54281	1.947	0.166148	0.950332		PAF1	-0.335802	6.52343	10.1546	0.00194577	0.0111369	2.71091
SAMD12	-0.366887	3.84024	1.94658	0.166193	0.950332		PGLS	0.529667	5.19473	10.1482	0.00195184	0.011166	2.70956
RAD51	-0.218059	5.33327	1.94649	0.166203	0.950332		C17orf80	-0.430745	5.6168	10.1439	0.001956	0.0111842	2.70863
SLC27A6	-0.323811	4.29371	1.94487	0.166378	0.950492		SLC35E2B	0.408473	5.95392	10.1414	0.00195841	0.0111923	2.7081
TWSG1	0.156543	6.23592	1.94426	0.166444	0.950492		BCL2L1	0.22873	7.9303	10.1387	0.00196096	0.0112013	2.70753
TBXA2R	-0.532218	2.82764	1.94272	0.16661	0.950492		PRSS8	0.523242	5.30202	10.1261	0.00197311	0.011265	2.70485
GNS	-0.136303	6.67591	1.9413	0.166763	0.950492		FAM3C	-0.222555	8.31252	10.1123	0.00198647	0.011333	2.70192
NPM3	-0.11907	7.36733	1.93924	0.166987	0.950492		SVIL	-0.587358	4.96679	10.1118	0.00198702	0.011333	2.7018
ZSCAN2	-0.483432	3.21644	1.93796	0.167125	0.950492		AKAP1	-0.305915	6.96471	10.1084	0.00199029	0.0113459	2.70108
HOXB6	-0.372614	3.85895	1.93743	0.167183	0.950492		GATAD2A	-0.243856	7.64969	10.1009	0.00199762	0.011382	2.69949
DERL1	0.123982	7.05154	1.93728	0.167199	0.950492		BANF1	0.244981	7.58251	10.0988	0.00199965	0.011383	2.69905
E2F4	-0.116392	7.41202	1.93512	0.167433	0.950492		NUP107	0.286859	7.12832	10.0987	0.00199979	0.011383	2.69902
PPP1R12A	0.142486	6.55328	1.93405	0.167549	0.950492		CHKA	-0.463962	5.48899	10.0945	0.00200386	0.0113979	2.69813
FSD1L	0.482887	2.93796	1.93405	0.16755	0.950492		BTBD7	-0.435044	5.79751	10.094	0.00200442	0.0113979	2.69801
GJD3	0.475588	3.29344	1.93336	0.167625	0.950492		GPATCH4	-0.321624	6.62426	10.0914	0.00200698	0.0114067	2.69746
DAXX	-0.13076	6.9355	1.9314	0.167838	0.950492		SLC52A2	0.256123	7.34019	10.0829	0.00201532	0.0114484	2.69566
[truncated: 9,352 more rows]

## Sheet: 1d
P	WT	CS
0.772553	0.92837	0.348999
0.579383	0.488849	0.367366
0.784903	0.580858	0.272583
0.518828	0.734228	0.390192
0.53387	0.829572	0.422571
0.731079	0.643531	0.524435
0.829572	0.529972	0.336205
0.825452	0.681762	0.321385
0.77617	0.477506	0.316035
0.627424	0.865357	0.316035
1.01463	0.998898	0.468235
0.530897	0.632071	0.309808
0.70391	0.832499	0.32025
0.728738	0.81041	0.531588
0.385486	1.09667	0.516007
0.518828	0.95259	0.219064
0.517178	0.889788	0.608905
0.273028	0.672409	0.410584
0.858861	0.894013	0.281374
0.874593	0.553583	0.227258
0.968814	0.663103	0.244302
0.528134	0.796152	0.265337
0.464056	0.367366	0.310978
0.413241	0.811756	0.43169
0.675664	0.43169	0.487854
0.68408	0.524435	0.188593
0.562749	0.748041	0.474697
0.468235	0.553583	0.291582
0.608905	0.418801	0.298184
0.299811	0.481826	0.265794
0.551605	0.374588	0.593301
0.515059	0.498717	0.496763
0.685321	0.695376	0.456916
0.885398	0.277886	0.426012
0.733573	0.277886	0.530897
0.505507	0.805739	0.365376
0.449389	0.358984	0.165919
0.59494	0.938156	0.246783
0.342666	0.712514	0.328139
0.889788	0.629168	0.544487
0.858568	0.607301	0.343369
0.702529	0.492818	0.433949
0.337644	0.546501	0.597398
0.518828	0.749984	0.298184
0.539091	0.476488	0.312161
0.444203	0.42943	0.4061
0.459046	0.437297	0.453708
0.452901	1.09656	0.374588
0.465625	0.498717	0.312161
0.656267	0.541795	0.374588

## Sheet: 1e
WT	CS	BI8622 WT	DRB WT	DRB CS	AZD4573 WT	AZD4573 CS	Triptolide WT	Triptolide CS
43	20	58	13	15	18	13	5	16
38	22	25	14	1	20	16	5	12
22	23	74	13	11	13	26	10	9
32	18	32	9	16	12	23	1	19
30	19	29	20	16	20	20	26	9
27	11	22	13	9	32	9	8	11
43	24	19	17	18	15	28	9	15
24	48	49	21	11	27	23	9	20
46	7	29	22	25	33	30	3	9
21	19	32	20	11	18	20	4	19
27	31	72	10	16	22	27	1	13
42	22	53	25	22	9	19	5	10
22	29	42	8	9	20	27	7	7
33	50	24	3	7	24	25	11	4
49	13	27	9	2	24	25	7	14
25	47	9	11	12	21	26	6	12
28	12	23	9	8	16	30	3	22
21	33	27	8	8	20	23	6	6
22	15	28	19	1	16	15	4	10
44	0	27	16	6	24	11	3	21
24	27	26	9	12	16	19	4	10
16	31	30	13	9	12	26	15	12
16	32	30	3	19	21	15	5	10
14	26	24	11	8	21	8	18	22
20	18	3	39	9	25	9	7	8
16	31	50	11	10	21	16	5	12
27	26	40	14	12	16	38	7	12
20	28	22	7	19	27	19	11	13
25	25	31	9	4	27	20	6	17
22	12	39	26	20	16	29	1	14
23	33	32	13	9	21	21	6	11
25	28	26	10	9	19	35	5	11
27	24	24	20	29	30	15	8	13
20	39	13	25	10	20	16	9	20
20	30	31	15	5	23	19	5	12
29	48	30	20	5	19	16	2	12
32	18	31	10	16	20	28	6	11
18	21	34	15	12	29	32	9	17
19	45	33	12	9	22	20	8	20
35	38	24	9	15	18	28	11	5
19	20	56	17	13	38	21	5	14
25	27	31	19	13	26	19	15	16
34	29	28	15	13	22	19	6	11
28	24	57	9	8	28	15	5	11
33	33	32	14	10	37	27	5	15
28	20	28	18	13	4	21	5	6
19	4	28	6	0	28	25	9	6
8	35	37	22	21	12	27	9	9
22	23	26	13	19	23	36	12	16
24	22	34	16	10	15	39	5	6
11	20	28	20	14	26	34	11	31
29	36	30	8	24	10	16	2	5
7	32	40	8	16	6	26	10	14
25	25	37	17	25	25	23	3	25
11	33	34	18	17	11	16	24	3
6	18	12	19	11	24	17	14	7
20	24	23	29	20	14	17	3	15
24	22	48	12	20	11	18	3	20
17	28	46	18	23	8	30	7	16
21	22	28	16	13	15	19	9	21
19	12	34	18	25	13	21	7	13
23	31	45	20	13	17	10	13	17
17	71	35	21	22	13	19	4	9
16	39	51	29	32	12	13	31	11
26	42	53	14	35	17	27	9	11
14	29	24	5	5	20	14	17	17
15	32	69	22	34	20	14	8	8
3	36	34	24	19	7	20	9	12
18	22	51	5	25	19	31	10	25
10	28	56	11	34	28	14	10	14
0	14	39	29	32	19	11	1	14
12	16	38	22	16	8	25	6	12
18	29	44	11	35	7	14	9	15
15	31	34	13	14	23	18	8	21
29	23	34	31	29	35	34	8	29
15	16	36	9	43	30	32	10	22
30	34	53	26	37	10	40	10	10
5	32	37	24	29	13	36	10	14
18	28	30	11	23	17	37	7	48
46	32	35	16	10	3	26	7	16
19	30	48	25	27	18	30	21	23
28	37	16	13	17	15	19	6	15
16	20	36	21	23	26	27	7	22
16	22	60	14	24	19	22	9	9
20	30	48	16	26	22	21	7	25
26	15	62	27	44	29	23	10	17
20	27	44	31	31	14	21	10	6
11	29	41	16	25	24	17	3	9
22	17	41	18	20	24	36	21	20
42	29	35	25	22	42	17	12	20
11	39	35	17	31	36	29	6	24
13	24	35	24	22	15	31	11	20
29	31	59	12	20	12	29	16	33
21	17	29	26	10	19	43	16	18
22	25	20	15	24	4	40	10	38
30	33	45	22	23	9	32	3	23
34	27	24	16	22	33	35	21	18
26	36	32	14	25	13	24	22	19
20	18	45	17	22	11	16	13	24
39	27	51	27	23	7	6	8	15
33	30	37	32	24	22	13	8	9
36	36	32	27	30	26	15	16	15
21	31	10	18	29	29	36	13	20
15	25	29	32	21	28	10	11	10
18	24	29	26	7	18	18	12	17
42	29	31	29	15	9	21	24	12
26	42	45	32	24	27	19	10	47
22	29	29	42	22	19	16	16	20
23	29	32	8	15	17	22	8	18
24	27	58	15	25	10	14	2	17
12	24	27	19	29	5	17	8	20
41	26	41	31	16	26	18	2	9
22	18	34	32	14	28	16	7	11
18	25	38	14	15	8	13	23	9
17	18	30	43	15	21	27	3	10
17	34	51	33	33	15	23	11	6
22	39	56	43	11	7	20	8	11
39	22	65	14	16	14	21	7	11
13	16	30	20	34	28	12	33	18
10	34	29	16	25	15	20	5	8
26	17	33	23	14	27	18	8	21
17	31	38	18	6	10	29	12	9
19	20	45	27	17	11	18	13	25
22	23	44	8	22	15	26	20	16
10	23	34	18	17	14	28	4	17
23	34	23	13	17	9	23	16	8
13	32	46	21	23	20	16	10	12
18	30	21	18	17	8	28	2	17
31	30	35	8	2	4	25	10	3
17	43	40	9	12	7	28	5	7
13	17	26	13	14	37	18	8	10
23	33	43	11	23	21	15	13	8
14	25	38	16	14	19	25	25	17
32	40	31	8	21	23	20	28	13
17	21	47	2	35	20	15	3	15
24	56	41	16	19	11	23	20	21
23	16	52	9	22	6	18	36	8
27	16	33	7	24	41	15	15	11
16	26	56	10	11	21	9	18	17
21	54	26	20	18	14	19	21	13
17	16	51	13	6	22	11	26	10
22	25	8	6	15	10	17	46	12
25	39	44	12	17	22		13	21
20	37	43	11	7	6		13	8
12	29	33	15	28	18		26	33
8	55	44	9	16	15		17	18
12	26	33	9	19	8		12	8
18	27	20	19	23			16	15
23	28	36	19	12			13	26
17	32	47	11	16			4	25
28	29	41	13	6			5	13
26	23	10	11	9			18	9
20	33	51	9	8			18
17	19	35	7	9			27
19	17		16	21			17
17	21		12	20			5
16	30		10	8			14
6	30		13	18			1
5	37		6	7			5
14	30		9	17			12
29	36		14	18			13
19	25		4	17			6
22	33		10	13			16
20	31		12	11			2
11	49		15	14			4
33	30			17			5
16	20			22			10
32	31			11			6
17	10			9			21
22	34						14
21	14						7
46	29						26
28	27						12
24							16
15							13
31							9
23							8
26							21
5							8
21							5
11							14
							7
							8
							9
							17
							30
							10
							10
							5
							10
							6
							3
							5
							9
							14
							3

## Sheet: 1g
MCM2	MCM5	PCNA
2.10415	1.58574	1.74999
2.0377	1.7672	1.97966
1.65487	1.62662	1.6599
1.82971	2.45779	1.52806

## Sheet: s1c
	PCA1	PCA2
P1	-0.386713	0.00417995
P2	-0.379177	0.189497
P3	-0.41432	-0.0973536
W1	-0.402545	0.0899834
W2	-0.359046	-0.158531
W3	-0.397184	-0.0530332
C1	0.727011	0.381739
C2	0.807384	0.2387
C3	0.80459	-0.595182

## Sheet: s1d
Hallmark	NES
OXIDATIVE_PHOSPHORYLATION	2.13
P53_PATHWAY	2.03
DNA_REPAIR	1.68
KRAS_SIGNALING_DN	1.68
ESTROGEN_RESPONSE_LATE	-1.51
E2F_TARGETS	-1.57
MYOGENESIS	-1.6
MITOTIC_SPINDLE	-1.62
INFLAMMATORY_RESPONSE	-1.63
CHOLESTEROL_HOMEOSTASIS	-1.64
EPITHELIAL_MESENCHYMAL_TRANSITION	-1.83
G2M_CHECKPOINT	-1.96
ESTROGEN_RESPONSE_EARLY	-2.01
ANDROGEN_RESPONSE	-2.05
UV_RESPONSE_DN	-2.18

## Sheet: s1e
CS/P ranked gene list
NAME	SCORE
PDE4D	4.83293
FGF9	3.15555
SCG2	2.76647
GPR87	2.4749
NECTIN4	2.25492
TM7SF2	2.24874
SLC44A5	2.15634
SSPO	2.01326
ACTA2	2.01083
TCEA3	1.97541
TSPAN1	1.86698
GDF15	1.78879
CSTA	1.77827
TP53I3	1.7345
ICAM1	1.72897
CA2	1.70595
VSNL1	1.69739
PLA2G7	1.69262
TLR3	1.67041
PRSS22	1.65493
NR4A2	1.65438
TRAPPC6A	1.65203
TNNI3	1.62873
SMTNL2	1.60965
FDXR	1.57754
RBP7	1.52183
LTBP2	1.51194
FAM71E1	1.51016
C19orf81	1.48006
SULF2	1.45213
FXYD3	1.44822
TRIM52-AS1	1.44788
SESN1	1.43493
RPLP0P2	1.41793
EPM2A	1.4179
CDKN1A	1.39703
LOXL1	1.39172
MSRB2	1.38919
TP53INP1	1.38753
RPS27L	1.38302
SLC2A1	1.38219
AP1M2	1.36796
SERPINB5	1.35812
LINC01405	1.34078
GAS6	1.33438
SPTSSB	1.32321
FNDC10	1.30753
PAQR8	1.30486
CYFIP2	1.29549
PROM2	1.27798
ACYP2	1.26574
BANK1	1.25903
HSD11B1L	1.25787
RAB37	1.24428
TMEM125	1.23184
LYRM1	1.21999
KDM7A	1.21864
PLGRKT	1.21166
GFY	1.20733
KATNBL1P6	1.20551
CD164L2	1.20344
TSC22D1	1.20058
DHRS1	1.2004
DUSP4	1.19521
OLFM2	1.18874
TACSTD2	1.18334
KLRC2	1.18145
CLBA1	1.16844
NICN1	1.16424
PMEL	1.16091
ZNF738	1.15047
CST3	1.14568
DNER	1.13067
TWIST1	1.12742
TMEM151A	1.12597
FRAT2	1.12112
NMB	1.11435
ZSCAN16	1.10772
SNHG19	1.10499
ABCA3	1.10299
HHAT	1.10295
TLE6	1.09691
FAM45BP	1.09537
ALG14	1.09065
BBC3	1.08356
PHPT1	1.07914
TMEM134	1.07654
PARD6A	1.06922
UBE2L6	1.06867
FAM120C	1.06705
FN3K	1.06698
TBC1D19	1.05973
IAH1	1.0573
BCAS4	1.04972
PRODH	1.04208
KLC4	1.03117
OVOL1	1.02676
PNPLA4	1.02418
LINC00467	1.02345
PRX	1.02343
APOBEC3C	1.02265
EPHX2	1.01969
GLI4	1.01892
YPEL5	1.0158
PPP2R3B	1.01092
PCK2	1.00595
TMEM14C	0.998244
LYNX1	0.997014
GKAP1	0.996722
TMEM179B	0.996028
FAM45A	0.994592
COL18A1	0.994213
TMEM249	0.993056
MYO1E	0.991031
BAX	0.985454
BTG1	0.984254
SYT13	0.983966
FHOD3	0.98068
NTPCR	0.979358
GPX1	0.975035
TMEM191B	0.973768
DSC3	0.969464
GBX2	0.969268
PSME1	0.968732
KCNG1	0.966763
KCND1	0.965959
PDE4B	0.961621
HINT2	0.960853
MGMT	0.958136
MEGF8	0.954666
MSH3	0.954016
ALDH7A1	0.953099
NPEPL1	0.950413
CEP76	0.948127
CRIP1	0.93996
TRPT1	0.936545
CRYBG2	0.935353
USP27X	0.932303
CCS	0.922381
PIK3R1	0.921019
BBS9	0.914717
S100A2	0.914158
TMEM267	0.91135
TSTD1	0.909669
SLC4A3	0.908666
CRELD1	0.908634
ZSCAN30	0.907257
PEX7	0.905778
C3orf33	0.9056
PLEKHH1	0.90395
MXD4	0.902646
CFD	0.902541
ANKRD49	0.902425
EPN3	0.902259
FBXW4	0.90181
EML2	0.900767
LOC344967	0.898565
PNRC1	0.894587
SGSM1	0.894298
ZBTB12	0.893858
ADGRF1	0.892464
POLR3GL	0.890773
NHP2	0.890709
IDH2	0.89065
DHDH	0.890579
DSC2	0.889463
ZBTB49	0.888074
IMMP2L	0.886845
DHFR2	0.884392
FAM174A	0.883822
F8	0.883019
TTC8	0.881804
RPH3AL	0.881254
ACY1	0.880631
TKFC	0.880286
FOXL1	0.878416
ANKRD42	0.876742
KSR1	0.874122
CYP1A1	0.873549
OTUD1	0.873141
MORN1	0.872725
TNFAIP8	0.868522
CCDC24	0.867511
GRHL2	0.864507
HES2	0.863963
KLK8	0.863577
RNF43	0.863405
RHOV	0.863218
GSTP1	0.861416
G6PC3	0.859778
ALKBH7	0.857552
FOXA3	0.856212
DGAT2	0.855913
CAMKMT	0.855781
ZNF219	0.855746
BTG2	0.854279
TMEM198B	0.85421
PCMTD1	0.853268
SERTAD1	0.853082
UPP1	0.852873
SWSAP1	0.849664
LOC100287015	0.84803
CCDC92	0.847832
FAM234A	0.847424
SLC5A5	0.847204
MNX1-AS1	0.846454
RSC1A1	0.845548
SERPINB8	0.845507
PTPRE	0.844714
MAP2	0.844672
SH3YL1	0.843386
RINL	0.841996
TMEM74B	0.840962
METTL18	0.840717
GSTZ1	0.839253
ALDH3A2	0.838432
ZSWIM4	0.836488
SLC24A1	0.836027
MSX1	0.835914
FKBP1B	0.829369
RNF19B	0.828901
BEX2	0.828496
EHF	0.828309
ARRDC4	0.82788
WIPI1	0.827325
TST	0.827268
HLA-H	0.827036
SERPINB6	0.824869
GALNT5	0.823723
FLYWCH2	0.820986
TMEM67	0.820604
GTF2H5	0.819993
ING4	0.819456
IRF2	0.818406
HDDC3	0.818084
SIAE	0.817734
GLYCTK	0.816016
SERF2	0.815731
CLYBL	0.813248
EPPK1	0.813116
DPM3	0.809573
PCOLCE	0.808539
CRIPT	0.808248
BFSP1	0.805819
PRF1	0.805748
PMS2P5	0.804025
PSTPIP2	0.803958
BORCS8	0.803336
FKBP9P1	0.801182
BCAS3	0.800943
CKMT1A	0.800938
IER5L	0.800908
NIPSNAP1	0.799854
KCTD13	0.79782
MINCR	0.796863
ACSF2	0.796807
DHRS4	0.795206
WDYHV1	0.794952
BMP7	0.792727
RBL2	0.792083
DUSP28	0.791323
CTNNBIP1	0.788887
RTBDN	0.788372
WDR54	0.788123
AHRR	0.787373
NADK2	0.786548
GRAMD4	0.786443
MBLAC2	0.786177
NUDT14	0.785593
ALDH3B1	0.785519
DNPH1	0.784849
RNPEP	0.784479
TLE1	0.782956
TMEM219	0.781032
RAB4B	0.780764
BBS2	0.780569
PTPN6	0.780141
PLK3	0.779618
XPC	0.779556
NAA80	0.778732
HAP1	0.778111
DDT	0.777519
ESCO1	0.776877
MATN2	0.776564
PLK2	0.77566
LINC00673	0.775502
ADPRM	0.775293
ATP5PD	0.774512
JMJD4	0.773031
USP11	0.772817
LAMTOR4	0.772715
DCP1B	0.772638
DDAH2	0.769615
HIST2H3C	0.769387
HIST2H3A	0.769387
DDTL	0.769345
DUSP6	0.769206
PTPRM	0.7691
STAMBPL1	0.766961
FHL2	0.762214
FBXL17	0.761299
PRRT1	0.760102
C11orf1	0.759937
PSME2	0.759682
CKMT1B	0.759421
C16orf95	0.759373
FAM149B1	0.758336
RNF208	0.758185
CCDC90B	0.757337
TMCO4	0.757312
ZNF564	0.756443
SERPINB1	0.7549
HSPA12A	0.754537
NDUFA7	0.754434
EEF1AKMT1	0.753458
LACC1	0.753049
GYG1	0.752853
TSPAN18	0.752328
NRARP	0.751088
PCED1A	0.750071
SMIM26	0.749619
NPHP1	0.748441
TXNRD3	0.747382
GSN	0.7473
RPL13AP6	0.747143
MTUS1	0.747132
DENND2D	0.745119
SCAMP5	0.743994
ASMTL	0.743606
SPRY2	0.742509
PLEKHB1	0.742165
GGT7	0.742111
EAPP	0.740619
RRN3P3	0.739687
BPHL	0.738586
RTN2	0.737583
FAHD2A	0.737442
N4BP3	0.736875
GPC4	0.734823
SMARCAL1	0.731643
NTSR1	0.730821
ZP3	0.730507
DTX4	0.726837
TESK2	0.726138
ULK2	0.726046
IFT74	0.723901
SLC50A1	0.723552
NT5DC1	0.723195
ITGA2B	0.721308
SPTBN4	0.720764
ZDHHC24	0.720454
RIOX1	0.720198
PCDH1	0.720041
CCN3	0.71947
PPP4R4	0.719328
CEMIP	0.718983
DDIT4L	0.718901
METTL27	0.718675
ZNF786	0.718619
ZDHHC21	0.717401
TOR2A	0.714211
TTC12	0.713485
IDUA	0.711015
UBL5	0.710587
TMEM68	0.710054
ADORA1	0.709044
ZDBF2	0.707313
FAS	0.706257
HIVEP1	0.703952
AGBL5	0.703715
NDUFA1	0.703204
PRDX5	0.702986
CD82	0.702464
RTL5	0.702029
MIF4GD	0.701658
IRF2BP1	0.699994
VSIG10L	0.699646
POMZP3	0.69955
EIPR1	0.69734
EFNB1	0.697208
TMEM256	0.694798
NDUFB9P2	0.689269
TP53I13	0.68816
HIST3H2A	0.687413
RPS19	0.686938
TXNRD2	0.686056
FUCA1	0.685538
ELOB	0.68433
PIGN	0.684275
EPB41L4A	0.683674
SYK	0.683033
ZNF839	0.681705
CD99P1	0.681474
EFCC1	0.681329
FGF19	0.680288
D2HGDH	0.679397
CYS1	0.677611
NME3	0.676035
IER5	0.675652
NDUFB1	0.674281
SUPT4H1	0.674225
CCDC51	0.674021
SESN2	0.673667
ATRAID	0.672458
POMGNT1	0.669145
FUNDC1	0.66878
GSTK1	0.668675
RNF128	0.668143
RPP21	0.66797
SEZ6L2	0.667641
PPM1H	0.667516
RNF135	0.666701
PPP3CA	0.666623
SIRT5	0.665784
GUSBP11	0.664867
NUDT19	0.662232
IFT43	0.661853
TMEM231	0.661373
LAGE3	0.659591
TUFT1	0.659316
USP45	0.659049
THBS3	0.658934
PIGM	0.65862
RNASET2	0.658332
C4orf33	0.657035
CCDC115	0.657015
ACP6	0.656585
RGL2	0.655772
MRPS33	0.655247
TMED4	0.655236
C9orf16	0.655018
C2orf88	0.65452
PFDN5	0.65408
KLK7	0.653515
GJB2	0.652343
ABHD14B	0.65223
ANK3	0.65181
PHYH	0.651467
GRN	0.650515
ADAMTS7	0.649261
ARHGEF10L	0.649077
SNN	0.647424
ZMYM6	0.646876
RPS18	0.646635
HLA-A	0.646108
NADSYN1	0.646087
S100A13	0.645641
PEX1	0.641769
CDKN2AIPNL	0.641101
PDGFA	0.640845
COX6C	0.640722
ATP5PF	0.640395
GREB1	0.640374
ADRA2C	0.63999
KLHDC2	0.639342
NENF	0.638978
RPS27	0.638917
MCM9	0.638364
ATP5MD	0.638287
FAM83H-AS1	0.637607
SLC2A11	0.63693
SIGIRR	0.636633
NIPSNAP2	0.636298
MMP11	0.635516
CORO6	0.635487
HAGHL	0.635395
TOB1	0.63535
DEXI	0.635285
ANKRA2	0.634575
RPL12	0.634162
UROD	0.63393
SRSF8	0.633863
HPS3	0.633724
ZNF768	0.633705
LOC642361	0.633238
LINC01061	0.633235
C12orf57	0.633117
YY2	0.632415
SURF1	0.632299
PIN4	0.631656
RPL13A	0.631199
TMCO6	0.630228
GSTT2	0.629913
ZNF319	0.629633
ATP5MC1	0.629282
INKA2	0.629091
JAG1	0.62828
TM7SF3	0.628257
USE1	0.628
METRN	0.62734
MDM2	0.62673
SUMF1	0.626444
MUTYH	0.626181
MAPK15	0.625031
PHF11	0.624964
AK3	0.624689
RNF187	0.623576
RPL13AP5	0.623419
HMGN3	0.622364
PCLO	0.621853
NUP62CL	0.621725
BHMG1	0.62163
ERAP1	0.620624
CHMP1B	0.620321
TCEAL4	0.619956
WDR70	0.618999
UROS	0.618493
TEX264	0.618221
PTP4A3	0.61793
MICALL1	0.617904
MIF	0.617812
C8orf58	0.616505
ACAD11	0.616469
TCTN1	0.616046
MZT2A	0.616013
NOP53	0.615978
CIAO2B	0.615422
ACTR5	0.615344
DNLZ	0.614347
RAB25	0.614305
ADGRG1	0.613086
VPS37D	0.612402
C14orf93	0.611868
SLC22A18	0.611562
SMIM14	0.611485
IQCK	0.611385
ISCU	0.611234
KRTCAP2	0.610981
DERA	0.610863
TAPT1-AS1	0.609591
NPW	0.609522
DHRS7B	0.609267
PDCD6	0.608137
MBD5	0.607998
OR51B4	0.607904
ITM2B	0.60777
CAMK2D	0.607403
TYMP	0.606528
PYM1	0.605457
TMA7	0.605187
PGM1	0.60489
MFSD3	0.604808
ZNF672	0.6046
PRUNE1	0.604582
GTF2IRD2B	0.604428
CR2	0.604031
HINFP	0.603627
C15orf40	0.603378
YIPF3	0.603177
DECR2	0.601872
CMBL	0.601114
BICDL2	0.599866
COBL	0.599315
PSAP	0.599232
TRAF6	0.599144
PHYKPL	0.599064
ILF3-DT	0.59841
ACAD10	0.598116
IQCC	0.597895
DRAM2	0.597761
RASGRP2	0.597307
GALNT3	0.596725
FCSK	0.596534
NDUFA13	0.595646
RPP25	0.594189
FBXO27	0.594143
AGER	0.594114
B4GALT6	0.593644
TMTC2	0.593463
COQ8A	0.593056
PIK3C3	0.593015
HEXD	0.593007
BLOC1S4	0.592648
PET100	0.591642
PDCD4	0.591092
GSS	0.591082
ZNF277	0.590457
UBALD1	0.590373
PRKAA2	0.590303
GADD45A	0.590236
ADAMTS14	0.59002
ACACB	0.58969
IVD	0.58922
ELOVL3	0.589182
HDAC11	0.588377
LRRC41	0.588194
IFI27L2	0.588167
DNAJC19	0.587457
JUNB	0.587334
PHLDB3	0.587247
LYPD6	0.58712
PPP1R21	0.586121
ZFAND6	0.585367
NDUFA2	0.585296
HLTF	0.585198
RPL37A	0.58444
RPL3	0.584347
CDK6	0.584112
FAHD2B	0.583653
SEPSECS	0.583449
EFNA1	0.58315
NLRX1	0.582674
GTF2H3	0.582095
KCNC4	0.581563
LAMTOR5	0.581529
SELENOH	0.581333
KLF9	0.581177
TMC8	0.581025
LARP6	0.578431
PACSIN3	0.578206
CCNDBP1	0.577908
S100A4	0.577684
MPND	0.577578
RPL23P8	0.57711
PLD1	0.576948
CSRP2	0.576902
METRNL	0.576516
MYO15B	0.576334
HES1	0.576005
DNAAF4	0.57564
H3F3C	0.575452
RPL19P12	0.575143
NAPB	0.575122
YBEY	0.574814
MBOAT7	0.57415
NLRP2	0.573717
PITPNC1	0.573181
KCTD18	0.573018
NEK3	0.572745
TNFRSF10B	0.572535
GTF2IRD2	0.572226
GALK1	0.571988
TAZ	0.571697
GAA	0.571257
TMEM8B	0.570843
TMEM216	0.570207
ZNF646	0.569113
ALDH5A1	0.568579
LINC00999	0.568145
ABTB1	0.567669
COMMD6	0.567582
AHR	0.567187
KAT14	0.567039
CCM2	0.566879
RPL27A	0.566865
RPL36A	0.566486
CKB	0.566395
ADAMTS13	0.566221
ABCD1	0.566002
SCRN2	0.565322
PRIMPOL	0.565256
EXOC1	0.565204
MMP17	0.565026
RPS29	0.563303
CEBPA	0.562129
TARS2	0.561851
RPLP2	0.561847
CCNO	0.561734
DDB2	0.561588
GNAZ	0.561349
TMEM63B	0.560999
ALG5	0.560432
AATK	0.560169
SOX9	0.56013
COPG2	0.559434
ZNF771	0.559416
ELAC1	0.559027
FBXL4	0.558762
ARF5	0.558677
AHCYL2	0.558031
ARSD	0.55796
RPL29	0.557662
IL17RB	0.557585
TGFA	0.556321
GEMIN8	0.555359
TGFB1I1	0.555064
ZBTB22	0.554331
PIGT	0.554243
UQCC1	0.55422
RPS3A	0.554069
RPS6	0.553725
ABCC3	0.55369
GJB5	0.5536
MAP3K6	0.55309
PIGP	0.552736
PKD2	0.552734
AUH	0.552267
ZBTB42	0.552241
OCLNP1	0.551555
GRB7	0.551083
TRMT12	0.550899
CROCC	0.550844
PPP1R26	0.550213
ZNF250	0.55019
EXOSC6	0.549824
RRM2B	0.549542
NOTCH3	0.548357
FBXL15	0.548276
NRM	0.548258
ATOX1	0.547871
ISYNA1	0.547733
RPS16	0.546461
TRAPPC9	0.54638
TAX1BP3	0.546346
UBOX5	0.546324
TSG101	0.5463
GALNT12	0.546253
RPARP-AS1	0.545455
CCDC127	0.545423
ZDHHC2	0.545158
PEPD	0.545024
EEF1A1P9	0.545007
TRAM2-AS1	0.544817
CCNG1	0.544259
ZNF691	0.544126
MVB12A	0.543726
LGALS3	0.54352
RPL36	0.543183
UPF3A	0.542541
SLC39A4	0.542419
UNC50	0.542366
WDR45	0.541685
MEPCE	0.539748
CRYL1	0.539532
HLA-C	0.538638
TMEM87B	0.538521
EPS8L2	0.538462
ERMAP	0.538356
SEMA3G	0.538347
C16orf74	0.538129
RPLP1	0.537887
PCCA	0.53761
CCDC18-AS1	0.537538
RABL2B	0.537524
TP53	0.537258
CASKIN1	0.536931
CCT6P3	0.535631
FZD7	0.534668
MRPL24	0.534607
GJD3	0.534511
PRDX2	0.534485
ZIC2	0.534478
SYF2	0.534076
HLA-F	0.533793
NRDE2	0.533525
GSDMD	0.53305
C17orf58	0.532688
SLC27A1	0.532655
TMEM128	0.53264
RABGAP1L	0.532377
SLFN5	0.532291
DMTN	0.532287
BCYRN1	0.532139
F12	0.531779
FTX	0.531345
LOC100288637	0.531191
CERS5	0.531129
PHLDA3	0.530571
ESRRA	0.530265
PGLS	0.529667
PEX5	0.529521
ZNF133	0.529382
ERGIC3	0.529144
CDH1	0.529106
ENOSF1	0.528871
BICRAL	0.528771
KDF1	0.528711
WBP1	0.528662
BUD31	0.528345
NECTIN1	0.528091
OCLN	0.527596
CZIB	0.52755
RPS21	0.527466
CLDN7	0.527392
THAP11	0.527133
PRKCSH	0.527041
EEF1B2	0.526406
RTL6	0.526082
APIP	0.52564
ATP5ME	0.525607
FAM117A	0.525552
SMUG1	0.525515
SDSL	0.52511
LOC389641	0.524853
PHF7	0.52477
IGBP1	0.524483
DOK4	0.524354
KLK6	0.524206
FAM219B	0.523917
MAL2	0.523747
ABHD8	0.523665
H2AFJ	0.523262
PRSS8	0.523242
STRIP1	0.522873
PMS2P1	0.5227
RHBDD3	0.522672
COX6B1	0.52265
HNRNPAB	0.522532
VWA5B2	0.522138
UQCC3	0.521934
TFB1M	0.521877
EXD2	0.521703
CRIPAK	0.521553
UQCRQ	0.521501
RPL31	0.520991
SKP1	0.520754
SNHG32	0.520698
ALDH6A1	0.519994
RPL26	0.519434
GIN1	0.519401
NUTM2A-AS1	0.519063
SLC25A11	0.518993
NME2	0.518706
GK5	0.518579
PITHD1	0.517466
CETN3	0.516836
CD99L2	0.516741
PORCN	0.516336
CD109	0.516008
OR51B5	0.515944
AMZ2	0.5154
LRAT	0.515297
SMIM19	0.515038
LZTS3	0.514067
RPS24	0.513843
FAM102A	0.513502
PAIP2B	0.513129
GAD1	0.513102
BSPRY	0.512737
FECH	0.512605
UQCRHL	0.512581
HERPUD2	0.511903
RPS12	0.511783
LCMT1	0.511773
MARCKSL1	0.51167
CPE	0.51166
ALG3	0.511311
CTXN1	0.511195
S100A6	0.510909
COX5B	0.510857
STAT1	0.509994
PYCR3	0.509949
TRIP4	0.509332
ADCK5	0.508521
CTSL	0.508487
EMID1	0.507799
EEF1A1	0.507076
SMAD1	0.507045
GNPTG	0.506701
COX6A1	0.506473
AFMID	0.506175
ZNF444	0.50599
AP1S1	0.505908
INTS3	0.505884
TIMMDC1	0.505792
ADAL	0.504979
SLC44A1	0.503975
SLC25A6	0.503869
COX7C	0.503734
EXOC3	0.503672
IFT27	0.503637
GSTT2B	0.503599
COL9A2	0.503371
CDK5RAP3	0.503346
TTC39C	0.503223
SHLD2P1	0.503169
PPM1L	0.503069
HOMEZ	0.503019
TMEM250	0.50239
PHKA2	0.501786
RNF123	0.501683
CAMK1	0.5016
RPS2	0.501556
KDSR	0.501523
C11orf68	0.501446
NDUFB7	0.501
PTP4A1	0.500936
LIN9	0.500931
ATP5IF1	0.50074
RFT1	0.500623
SP6	0.499386
MAGED1	0.499079
ARID4A	0.4987
GORAB	0.49869
HSD17B8	0.498487
LAMTOR2	0.498202
SLC35C2	0.497853
CAPG	0.49758
GAS8	0.497454
ARMC10	0.496869
DRAM1	0.496803
RPL37	0.496642
RALA	0.496581
ACOT8	0.496545
PPOX	0.496435
RNF220	0.495984
RPL30	0.495868
ERBB3	0.495592
FKBP10	0.495546
CES2	0.494864
RNF146	0.494477
RPS11	0.49447
MPP3	0.494462
IMPAD1	0.494429
SDHAF1	0.494041
HLA-E	0.493892
ICAM3	0.493873
RPL13	0.493627
PEX10	0.493572
RPL39	0.49326
ATP5F1D	0.493164
RPL35	0.492942
ACVR2B	0.49254
ALS2CL	0.492483
FAM86JP	0.492461
CEP68	0.492342
BAIAP3	0.492083
PRICKLE3	0.492044
EIF3J-DT	0.491933
HACL1	0.491285
FASTKD1	0.490854
MANBA	0.490778
TAF1	0.490748
ZNF398	0.490708
ABRACL	0.490686
RPS14	0.490551
TYSND1	0.490275
DNTTIP1	0.490251
AIP	0.490118
SLC49A4	0.490047
PDE6D	0.489868
TAF10	0.489851
TIGAR	0.489526
IMPA2	0.489497
SPIRE2	0.489335
XK	0.489226
MLF2	0.48905
TBCK	0.489047
MLYCD	0.488999
KLHL24	0.488843
SAT1	0.488825
HDAC1	0.488766
ZBTB14	0.488751
ASTN2	0.488619
ZNF513	0.488411
GLCCI1	0.488354
ARSG	0.488262
PLD3	0.488025
GINM1	0.487778
PDCD7	0.487303
GALE	0.487285
ZNF213	0.487104
CYP4V2	0.486856
TARBP2	0.486815
ZNRF2	0.486386
C11orf49	0.486382
ECH1	0.48581
EID1	0.485434
ZFP41	0.485126
MYLK	0.485125
SERF1B	0.484589
DDR1	0.484365
OSGEP	0.484164
PSD4	0.484069
DCUN1D3	0.483908
PARD6G	0.483899
DECR1	0.483869
VPS39	0.483846
ABCD4	0.483649
COMMD1	0.483323
ENTPD2	0.483274
RIN1	0.483089
FAH	0.482873
PPP1R16A	0.482625
TGDS	0.482488
ETV4	0.482272
PARL	0.481773
NAA38	0.481532
TMEM80	0.481434
RNF113A	0.481079
FLJ20021	0.480361
RPL14	0.480347
CXCL16	0.480285
ECHS1	0.479901
ZNF740	0.479539
SPATA20	0.479493
DCAF10	0.479325
SUCLG2	0.479043
MYO1D	0.478174
AGK	0.477169
ARAP2	0.4766
YBX3	0.475948
GALNT6	0.474984
RPL13AP20	0.474759
DOP1B	0.473977
AAMP	0.473967
PIGV	0.473866
LZTS2	0.47355
MMD	0.473302
TOMM7	0.473105
IMPA1	0.47298
FTL	0.472737
LOC728613	0.472639
DHRSX	0.472478
BSDC1	0.472225
THNSL1	0.472209
ZC2HC1A	0.472132
LCMT2	0.472091
MCF2L	0.471756
ACTR3B	0.471467
TMEM9	0.47118
INPP5A	0.471131
TMEM101	0.471037
EEF1G	0.470951
PWWP3B	0.470751
GCC2	0.470411
C18orf21	0.470273
ZNF524	0.470233
TSEN34	0.470224
NIPSNAP3A	0.470211
ZNF668	0.470076
NOXA1	0.469933
EIF6	0.469729
RASL11A	0.46967
PIK3R2	0.469595
ANO1	0.469286
LMLN	0.468999
EMC9	0.468576
ZNF696	0.468503
KMT5C	0.468151
RPS15	0.467948
RPL21	0.467902
RBM48	0.46766
GPAT2	0.467483
DHRS4L2	0.467265
SERGEF	0.467031
CHMP4C	0.466988
POLD4	0.466473
CLEC11A	0.466304
SERF1A	0.466185
NKX2-8	0.465837
POLL	0.465396
CCDC82	0.465365
ATP6V0A2	0.465335
LINC01184	0.465267
COPS9	0.464715
TBC1D32	0.464189
ASAH1	0.464123
RRN3P1	0.463721
TIGD5	0.463569
COX8A	0.463189
CCDC113	0.462784
CETN2	0.461998
TMEM238	0.461952
NDUFS5	0.461362
PRAG1	0.461343
SLC41A3	0.461219
NCOA5	0.460806
IDH3B	0.460693
AKAP9	0.460575
HARS2	0.460296
H3F3A	0.460273
RPSAP58	0.460269
RANBP17	0.460079
RPL11	0.459882
KLHL36	0.459759
RPAP2	0.459715
COX4I1	0.459433
BCL7C	0.459307
FIG4	0.459134
ARL8A	0.459121
TTI2	0.459033
GPR155	0.458402
LDAH	0.458093
MZT2B	0.457833
TMEM198	0.457315
PGS1	0.456688
THEM4	0.456441
IQCG	0.45639
LOC729218	0.455939
TMEM186	0.455938
RPS4X	0.455389
PTMS	0.454879
BCKDHA	0.453808
B4GALT4	0.453357
NKAPD1	0.453339
TTC5	0.453281
RUFY3	0.452984
OAT	0.452911
PGGHG	0.452824
ENO2	0.452585
CLDN3	0.452582
CBFA2T2	0.452265
SIX5	0.452114
ZMIZ2	0.451924
ANAPC16	0.451734
NDUFB11	0.45156
MIPEP	0.451369
CHPF	0.451368
CHCHD6	0.451136
ARFIP2	0.450957
CTBS	0.450923
TMEM121	0.450875
BABAM2	0.450856
ISL2	0.450789
ARMC5	0.450619
PCBD1	0.450533
PFKL	0.450413
COQ4	0.450398
PRKAB1	0.450169
NUDT18	0.449746
FRS3	0.449721
ZFAND3	0.449597
MTM1	0.449145
RASA1	0.448706
MAP2K5	0.448426
GNB1L	0.448335
CYHR1	0.448331
EMC2	0.447847
FCHO2	0.447748
DHRS11	0.447696
SETD4	0.447521
SPSB3	0.447463
LSM3	0.447274
ZNF337	0.446873
CNPPD1	0.446803
PARP6	0.446694
FRA10AC1	0.446543
P3H3	0.446508
MAGED2	0.44626
HEXIM1	0.446189
PNMA1	0.446103
RBM8A	0.4459
PNPLA2	0.44588
MKNK2	0.445816
ADORA2B	0.445561
ARL6IP6	0.445494
SLIRP	0.445413
GRINA	0.445389
ZNF579	0.445344
PPA2	0.4452
AGAP4	0.444762
WDR73	0.444573
LENG9	0.444489
MRPL36	0.444038
ZBTB45	0.443939
CDX2	0.443609
TRIM65	0.443603
HDAC4	0.443411
DNPEP	0.443315
LINC02591	0.443181
VPS8	0.442817
ENO3	0.442711
TPST2	0.442686
CCNG2	0.442514
MOB2	0.442428
SRA1	0.442217
RRN3P2	0.442214
MACROD1	0.441577
CCDC66	0.441554
ZFYVE27	0.441231
ATP6V1G1	0.441186
SRR	0.44109
RABGAP1	0.441066
STPG1	0.440685
ZMAT3	0.440528
RPL19	0.440527
HMGCL	0.440373
ZNF25	0.440218
THSD1P1	0.439953
TMEM145	0.439699
PNPLA8	0.439355
BBS1	0.439103
RWDD2A	0.438911
RAB5A	0.43885
SLC25A30	0.438526
DNAJC30	0.437777
PANK1	0.437759
TPT1	0.437594
TMEM54	0.437514
CDK19	0.437438
RPL18	0.437437
FUNDC2	0.436971
ANKRD29	0.436512
ATP5PO	0.436348
RPL7A	0.436237
NDUFB10	0.436225
FIS1	0.436203
AGA	0.436079
TPRN	0.4358
RTKN	0.435609
STAG3L2	0.435528
RPS10	0.435278
CDH3	0.435191
TMEM187	0.435105
UBA3	0.434966
SLC35A2	0.434688
MGST3	0.434311
DNAJC4	0.434139
GSKIP	0.433939
CCT6P1	0.433896
HAGH	0.433749
CCDC9B	0.433592
ST7L	0.433559
PRKAR1B	0.433526
ZNF296	0.433479
CREG1	0.433422
PRPF40B	0.433193
LOC100287042	0.433053
RTL10	0.432821
DYNLT3	0.43281
EGFL7	0.432708
PAPOLG	0.432493
SPCS1	0.432412
NUDT22	0.432307
COG7	0.432129
SSTR5	0.431957
SEPTIN6	0.431175
ZSCAN32	0.430987
EPHB2	0.430977
MIR17HG	0.430878
AGAP3	0.430593
RAD52	0.430281
RPSAP9	0.430231
HOXB13	0.429581
PRSS30P	0.429522
TUFM	0.429154
TTC17	0.429058
TMEM35B	0.428863
RBM47	0.428628
MAGI1	0.42857
ACTL6A	0.428481
MRPS16	0.428202
STYK1	0.427903
USP54	0.427769
PAQR7	0.427721
RBM15B	0.427532
KIAA0753	0.427465
ZNF714	0.427324
RPL22	0.427307
SERAC1	0.427252
ZNRF3	0.427184
SAMM50	0.42718
RPL10A	0.426795
PRR14	0.42665
CIAPIN1	0.426543
SRGAP3	0.426299
POLR2K	0.426203
TMEM205	0.426175
TAP1	0.425931
SWI5	0.425679
CAPN5	0.425587
MYL6	0.425434
PHF8	0.425366
NBDY	0.425235
TSPO	0.424827
SAP18	0.42481
CFAP36	0.42474
THEM6	0.424684
ERO1B	0.424584
SLU7	0.424487
MAP3K7	0.424163
GLUL	0.423735
RPSA	0.423562
ZNF830	0.422907
CARMIL2	0.422864
HIGD2A	0.422503
SCYL3	0.42226
NINJ1	0.422121
TMOD3	0.421965
PTGES2	0.421845
RPP25L	0.421516
SSR4	0.421424
SRPX	0.421307
NDUFAF3	0.421179
PRR13	0.420978
ANXA4	0.420813
ATP6V1D	0.420617
INAVA	0.420426
CERS4	0.420083
LSR	0.419868
NAT8L	0.419678
CYC1	0.41965
KLF12	0.419298
CDC16	0.419281
KLK10	0.419165
C17orf49	0.418816
RPS9	0.418748
NAXE	0.418406
ROMO1	0.418318
PLPP6	0.418241
ATP2A3	0.418235
OXLD1	0.418123
HAUS4	0.418066
UCKL1	0.417955
RAB6D	0.417896
LSM4	0.417854
ST5	0.417777
PHKA1	0.416913
FBXO36	0.416804
ZNF436	0.416328
RPLP0	0.416088
RPS5	0.415357
RABL2A	0.415283
APOOL	0.415189
AKR1B1	0.415172
HIST1H1C	0.415063
NIF3L1	0.414952
UIMC1	0.414752
LPAR5	0.414636
SPRYD4	0.413942
VPS36	0.413793
FGF7P6	0.413787
APBB3	0.413552
CWC15	0.413349
ACBD5	0.413276
UBE2Z	0.413059
MRPL34	0.413034
GALNS	0.412945
HSCB	0.412538
FKBP9	0.412526
PRRX2	0.412308
KREMEN1	0.412194
LRTOMT	0.411945
ACOT7	0.411677
HSF2	0.411511
SHLD2P3	0.411493
AKR1A1	0.411412
RAB26	0.411329
R3HDM2	0.41092
GANC	0.410827
PHKB	0.41055
OPLAH	0.410296
RPS7	0.410002
MDH2	0.409841
IRF2BPL	0.409825
C16orf58	0.409803
ZSCAN25	0.409782
NOS3	0.409733
TSPAN31	0.409591
DPY30	0.409511
EIF4B	0.409506
HDAC6	0.409455
RWDD2B	0.409427
APEH	0.409418
AIG1	0.409351
TIMM8B	0.409054
NPIPA1	0.40904
GCA	0.408936
SEMA4G	0.408739
TADA3	0.408731
SNX21	0.408692
TMEM79	0.408573
LMAN2	0.408561
SLC35E2B	0.408473
RPL21P28	0.408462
ZNF684	0.408284
MTA3	0.408108
ABHD14A	0.408056
RPL24	0.407809
EMILIN2	0.407402
PI4K2A	0.407229
CCDC174	0.407036
REEP6	0.406755
RAP1GAP	0.406651
MARVELD3	0.406328
SFN	0.406213
DIS3L2	0.406206
NRTN	0.405751
TMC4	0.405613
RPS28	0.405517
FAM76A	0.405264
RPL41	0.405048
GATD3A	0.404444
ZNF16	0.404366
ELF3	0.4042
ACSF3	0.404011
CADM4	0.40369
ZMAT5	0.403572
RPL18AP3	0.403123
RALGDS	0.402769
BOLA1	0.402648
TMEM86B	0.402614
NRBP2	0.402412
HIBCH	0.402201
RPL34	0.402019
SEPHS2	0.40198
VPS33B	0.401819
USP30	0.40143
RPL23AP82	0.401113
AREG	0.400838
LYRM4	0.400789
NME2P1	0.400786
STEAP2	0.400609
SENP8	0.400417
MTHFSD	0.400391
UBB	0.400339
PPP1R2B	0.400272
NUDT1	0.400137
NKAP	0.400122
FBXO22	0.400103
TINAGL1	0.399754
ARHGAP12	0.399748
GPRASP2	0.39953
ATXN7L3B	0.399451
NLRP7	0.399414
LRRC57	0.399338
FAM86B1	0.399166
MKKS	0.399067
ZSWIM9	0.398362
SNORA61	0.397339
PHGDH	0.397042
HS3ST1	0.397023
ZNF777	0.397002
MOCS3	0.396761
CHMP4A	0.396755
DPP3	0.396663
MYL6B	0.396494
FLOT2	0.396392
ATP9B	0.396262
EIF3D	0.396063
HPS4	0.396058
CAPNS1	0.395921
TCEA2	0.395887
GTSF1	0.395806
SRMS	0.395734
NR2F6	0.395554
FBXO38	0.395546
SLC25A4	0.395104
RPL23A	0.394536
SDHCP2	0.394519
EPHB6	0.394405
STK17A	0.394398
TNNT1	0.394311
WRNIP1	0.394103
WDFY2	0.393978
CFL1	0.393942
RPGR	0.393558
CIRBP	0.393248
F8A1	0.393205
ATG10	0.393072
SPATA2L	0.392587
IFT122	0.392575
SMARCD2	0.391615
ZFPM1	0.391327
NUDT16P1	0.391277
MRPL52	0.391245
WRN	0.391231
LINC00909	0.391102
MOAP1	0.390789
ZUP1	0.39044
SPTLC1	0.39036
PECR	0.390152
AP3M2	0.390124
BCAR1	0.390101
SLC27A5	0.3899
C19orf53	0.389771
ATP5F1B	0.389595
RGL3	0.389377
FAM160A2	0.389252
TTLL3	0.388747
SLC9A3-AS1	0.388599
FBH1	0.388376
MAPK13	0.388376
REXO1L1P	0.387871
ZSCAN9	0.387113
TAF6L	0.387022
NDUFC1	0.386953
ASCC1	0.38687
TMEM191A	0.386706
RPL23	0.386498
NEO1	0.386482
ARRDC1	0.38643
FAM107B	0.386386
PPP1R1C	0.386362
AUP1	0.386249
KYAT3	0.38617
COPZ1	0.386159
NRAV	0.386071
WIPI2	0.386037
XRRA1	0.386022
SPRY4	0.38587
MRPS24	0.385803
CASP9	0.385727
RPS17	0.385527
CPS1	0.385515
PIAS3	0.385376
VPS4B	0.385366
OTUB1	0.385359
STK32C	0.385352
OGDHL	0.385193
NFYB	0.384953
BCL6	0.384725
VPS41	0.384473
COX7A2	0.384275
H3F3AP4	0.38423
F8A2	0.384225
F8A3	0.384225
CPVL	0.384034
MBTPS2	0.383998
PSMG4	0.383909
HPS6	0.383644
SNHG11	0.383619
SEL1L3	0.383073
SLC39A10	0.382923
NUDT15	0.382681
CRLF1	0.381652
PAPSS1	0.381455
PRRG4	0.381067
SNRPGP15	0.380945
EPB41L4A-AS1	0.380401
RPS25	0.380219
UQCRC1	0.380188
RPL18A	0.37968
STK36	0.379537
STRADA	0.379481
TMEM182	0.37928
ENOX2	0.37926
ARHGEF7	0.378952
CDON	0.378906
SOX18	0.378712
NFIB	0.378185
NCK2	0.378052
RPS13	0.377202
NDUFB5	0.377046
NDUFAF8	0.3763
GPRC5C	0.376297
WASH2P	0.376181
BTBD2	0.376022
GNRHR2	0.375381
BBS7	0.375326
TSSC4	0.375244
RABEP2	0.375068
IL17RC	0.374655
DCTN6	0.374613
NDUFA8	0.374495
KLHL7	0.374418
LINGO1	0.374218
NDUFA4	0.37378
ANKDD1A	0.37375
MORC3	0.373733
EIF3F	0.373564
YJU2	0.373324
ADAP1	0.373262
CUEDC2	0.373121
UBE2W	0.37266
DUSP2	0.372352
RPS15A	0.372316
CPNE3	0.372182
CD58	0.372053
ATP5MF	0.371841
SOX4	0.371531
VGF	0.371524
ARL2	0.371498
CYB5D2	0.371493
MCRIP2	0.371401
SDHA	0.371394
GOLGA2	0.370969
ZZZ3	0.370871
FBXL6	0.370728
CTBP1-DT	0.370682
PHC2	0.370448
NDRG1	0.370189
MIER3	0.370136
ZNF670	0.37002
SEC23B	0.369721
FOXD2	0.369666
DEDD2	0.369585
C2orf49	0.369562
GMPR2	0.369134
CDC14A	0.368962
COPS7A	0.3686
CD55	0.368542
ASS1	0.36826
SLC38A10	0.368245
FAM200A	0.368037
RPL27	0.367865
PTRHD1	0.367746
IMMP1L	0.367625
C22orf39	0.36743
HSP90B3P	0.367412
DDX11L2	0.367325
RPS3	0.367238
GANAB	0.367196
CDIP1	0.367183
C3orf38	0.367058
ITGA7	0.36644
SERPINE2	0.366408
MMP15	0.366034
RAB6A	0.365756
ZNF746	0.365702
ZNF687	0.365661
PGF	0.365398
TMSB10	0.364995
TRIOBP	0.364577
USF2	0.364516
FUOM	0.364446
WRAP73	0.364269
KCNJ12	0.363895
ZNF707	0.363876
ATP6AP2	0.363826
EIF4ENIF1	0.363559
COPS8	0.363401
ZNF697	0.36331
MRPS26	0.363235
SIPA1L3	0.362941
RPL8	0.362903
TBX3	0.362901
TDRD3	0.36281
KLHL22	0.362697
DYRK1B	0.362527
PRCP	0.362397
NETO2	0.362211
TTC21B	0.362126
UBXN8	0.362079
ZNF202	0.362037
SDF2	0.361854
SEMA3B	0.361725
DHX40	0.36133
ZSCAN20	0.3611
NCSTN	0.360957
CRLS1	0.360775
RMC1	0.360774
RPEL1	0.360741
CBFA2T3	0.360635
CD81	0.36058
H3F3B	0.360569
MDP1	0.360499
SLC37A3	0.360401
COPE	0.359182
CCDC78	0.358837
EDF1	0.358475
B3GAT3	0.358474
HOOK2	0.358433
PTPRU	0.358319
MACC1	0.358154
VAT1	0.358082
ZNF720	0.35788
RPS8	0.35778
DHRS4-AS1	0.357184
PSKH1	0.357048
CASD1	0.356796
PALM	0.356663
SELENOF	0.356615
ZFP62	0.356439
CYBC1	0.356253
METTL26	0.355705
ZMYM2	0.3556
GSTO2	0.355501
TSHZ1	0.355436
RPL4	0.355263
APLP2	0.355232
PPP1R9A	0.355219
WDR83OS	0.354496
RABAC1	0.354341
NDUFS6	0.354338
COL16A1	0.35415
MYO6	0.35397
APH1B	0.353951
QDPR	0.353948
TSNARE1	0.35384
DGAT1	0.35372
USP19	0.35333
DCP1A	0.352847
UBA52	0.352842
GID4	0.352746
USP6NL	0.352694
MRPS2	0.352597
PRKCQ-AS1	0.352308
COX18	0.3519
FAM210B	0.351854
TADA1	0.351746
SNRPD2	0.351716
PERP	0.351584
MFSD11	0.351397
NDUFB9	0.350945
EPS8	0.350868
PDIK1L	0.350855
HLA-B	0.350385
STK26	0.349865
DENND1A	0.349672
CYREN	0.349573
GABARAPL1	0.349467
FLOT1	0.349266
COA3	0.349204
RNASEK	0.349092
TBC1D8B	0.348835
ASAP3	0.348726
AURKAIP1	0.348321
E4F1	0.348212
CPT2	0.348188
GPR173	0.348141
PLAAT3	0.348105
RXRB	0.347768
PDCD2	0.347747
PARD6B	0.347509
ITFG1	0.347471
PQLC3	0.347315
ALDH1A3	0.347205
ATP5F1C	0.347007
LTBP4	0.346852
NUTM2D	0.346792
TPRKB	0.346739
EBAG9	0.346371
GRB14	0.346048
HBP1	0.345987
MARCH2	0.345464
SDHB	0.345451
ATP2C2	0.345383
BOLA3	0.345006
POLR2L	0.344906
RPL6	0.344847
PTPRK	0.344827
ZNF131	0.344667
RRNAD1	0.344225
SOD1	0.34419
RPL10	0.344111
CLK3	0.343931
ARL6IP4	0.343929
E2F5	0.343793
CA11	0.343721
AKR7A2	0.343552
RPL15	0.343481
TAX1BP1	0.34342
KLHL42	0.343022
TNIP1	0.342612
SLC37A4	0.342601
PRAF2	0.342404
GBE1	0.341692
DNM1	0.341592
ECI1	0.34149
NCBP2AS2	0.341426
EME1	0.341423
SLC25A15	0.341418
TMEM141	0.341397
RBM38	0.341388
SLC30A3	0.341262
FKBP7	0.341207
UXS1	0.341162
RPL9	0.341125
TMEM38A	0.340991
UNC119	0.34094
TAB3	0.340735
DNAL4	0.340508
DHTKD1	0.339951
PDCD10	0.339729
RPL38	0.339718
CRADD	0.339342
EMC10	0.339251
PPIC	0.339125
PARP12	0.338704
ASNS	0.337899
TBCA	0.337896
PPCS	0.337893
DNAJC10	0.337761
CUL9	0.337761
PIN4P1	0.33753
BRD1	0.33735
UBE2D4	0.337301
B9D1	0.337239
VPS28	0.337129
RPL28	0.337109
ATAD1	0.337097
PLEKHG1	0.336467
DEPDC1	0.336402
B4GALT7	0.336269
CD63	0.336107
SNAPC1	0.335958
KHNYN	0.335853
CYBA	0.335744
NPIPA3	0.335686
LARS	0.335593
RMND5B	0.335548
DDX28	0.33528
MCRIP1	0.335181
PHLDA1	0.33491
SYT17	0.33484
BAG1	0.334839
DIPK1A	0.33481
NIN	0.334754
DISP1	0.334654
SPIN4	0.334632
ZNF248	0.334446
YARS2	0.334421
EMC6	0.334305
QARS	0.334146
TMEM129	0.333792
MGST2	0.33378
OTUD5	0.333771
CHCHD5	0.333752
TNFRSF25	0.333534
TRADD	0.333258
DALRD3	0.332987
FAU	0.332659
NDUFB6	0.332552
FBF1	0.332322
MAN2C1	0.332321
SUMO3	0.332176
ARF4	0.332092
C7orf26	0.332005
LRP1	0.331782
TSPYL2	0.331731
ATP5MC3	0.3314
TXNDC12	0.331265
ZNF22	0.331208
BLOC1S2	0.331101
ARHGEF16	0.330662
TPPP	0.330578
INSR	0.330126
GNAS	0.329936
MCCC1	0.329744
NOA1	0.329682
EXOC2	0.329623
HERC6	0.329571
KIAA0319L	0.32937
KLHL9	0.329341
NDUFS8	0.329298
MED19	0.329274
INTS10	0.329085
ELF1	0.328929
PEX6	0.328878
PACS2	0.328603
SPNS2	0.328531
COX19	0.328425
ANAPC11	0.328411
RETREG1	0.327976
GHITM	0.327876
APEX2	0.327746
INPPL1	0.327616
NGDN	0.327528
TTC13	0.327525
TPRG1L	0.327436
GTF2B	0.327386
ARPC3	0.327108
ERLEC1	0.327095
CYTH2	0.327078
ZNF787	0.327072
SF3B6	0.326939
TTC26	0.326873
ATMIN	0.326864
TMEM143	0.326848
FTH1	0.326847
BCAR3	0.326802
TLNRD1	0.32626
ADH5	0.326228
FOXRED2	0.32622
SEMA4D	0.32612
FHL3	0.325887
RMDN1	0.325863
MAEA	0.325634
SERINC2	0.325438
PYCR2	0.325416
SEC23A	0.325366
KATNBL1	0.325266
RBIS	0.325085
MOSPD3	0.324966
IBA57	0.324933
TICAM1	0.324755
WASHC4	0.324569
NEMF	0.32385
MRPL57	0.3234
FNTA	0.323359
CFAP43	0.323233
MPLKIP	0.323231
THAP3	0.323153
PSPC1	0.323095
PPP1R8	0.322942
KIF3A	0.322676
ELP4	0.322645
GSTO1	0.322591
COQ9	0.322558
STAT2	0.322403
ITFG2	0.322378
SHOX2	0.322275
HERC5	0.321877
SBK1	0.321807
UQCR11	0.321796
NDUFA11	0.321618
ADI1	0.321535
ATP2A1	0.321433
TANC1	0.321181
RAB3A	0.321116
ECHDC3	0.321033
HSD17B10	0.321024
A4GALT	0.320875
FBXL14	0.320372
HSF4	0.320285
MAF1	0.320054
CALM1	0.319831
EBLN3P	0.319647
MBD4	0.319645
PSAT1	0.319487
POLR2G	0.319294
ESRP1	0.319122
UBALD2	0.319102
RTF1	0.319065
TGFBR3L	0.319024
PAM16	0.31902
LAPTM4B	0.318993
ARL6IP1	0.318818
UQCRC2	0.31877
NBPF3	0.318001
ZNF724	0.317956
KIFC2	0.317748
ALG6	0.317633
SCOC	0.31748
TBCC	0.317451
RPL35A	0.317417
ATF4	0.317173
TCP11L1	0.317163
PIGL	0.317061
SIRT7	0.317046
RPS26	0.316985
SMARCD3	0.316802
PFKM	0.316798
P4HTM	0.316769
GADD45GIP1	0.316549
GPR107	0.316386
NME7	0.315976
PRMT2	0.315944
WDR92	0.315648
MSX2	0.315592
ANKRD46	0.315446
ETAA1	0.315314
CPLX1	0.315206
SLC18B1	0.315138
ZXDA	0.314962
BEX3	0.314962
ASIC1	0.314918
CHMP5	0.314599
POLM	0.314146
SLC8B1	0.314112
TMEM177	0.313913
GABARAP	0.313904
GPX4	0.313888
DGCR6L	0.313849
SLC35E3	0.313605
NTHL1	0.313602
MSLNL	0.313403
PEX19	0.313295
UQCRBP1	0.313274
EPHA10	0.313256
APBB1	0.313093
RPL7	0.313019
CBX8	0.31291
BRD7	0.312854
OXR1	0.312772
MED18	0.312578
ZNF280C	0.312477
TMEM144	0.312416
ATF5	0.312187
FIBCD1	0.312151
TMEM258	0.312097
TUT1	0.311872
SDR42E1	0.311567
NDUFS2	0.311467
ADA	0.311426
COX5A	0.311361
RACK1	0.311271
MRPL2	0.311224
ATF6	0.310984
DNAH14	0.310946
ALDH9A1	0.310711
MEA1	0.310656
PIGY	0.310588
MRPS9	0.310217
WTAP	0.310039
RND3	0.309861
ARL4D	0.309808
ZNF408	0.309529
RPL17	0.309454
ATG13	0.309384
EPS15	0.309301
TSPYL1	0.309027
DDX59	0.30896
MRPS6	0.308622
POP7	0.308606
PSMD10	0.308233
DBNDD1	0.308147
ATE1	0.308096
ZNF414	0.307945
PHC1	0.307854
LTA4H	0.307844
SRP14	0.307784
DNAAF2	0.307769
MED4	0.307612
ZNF268	0.307572
TESK1	0.307554
PPP1R15A	0.307552
SETDB1	0.306846
ZNF451	0.306778
TSKU	0.306663
C18orf32	0.30652
WWOX	0.30643
CCDC28A	0.306326
TPI1	0.306229
ZNF628	0.306161
IFI6	0.306097
[truncated: 9,206 more rows]

## Sheet: s1g
shMYC/shCtrl ranked gene list
NAME	SCORE
ITGB8	3.20132
IDUA	3.20031
TFPI	2.98813
HOXB6	2.83811
HGSNAT	2.3982
ALDH1A1	2.29383
APOL2	2.23465
CAMK2N1	2.14057
DHRS3	2.1367
AKR1B10	2.10936
LIF	2.10679
KRT81	2.0273
WBP1	1.99273
KRT7	1.99146
KLHL36	1.93562
CNKSR1	1.92346
TARBP2	1.92276
TMC4	1.91175
PPIC	1.90687
WWC3	1.90395
SAMD9	1.90078
RNF207	1.86951
TBC1D3	1.8336
PDE4B	1.81514
ABCC3	1.79765
PBXIP1	1.78033
TRIM38	1.77986
INPP5E	1.7768
FBXW4	1.7574
TBC1D17	1.71593
ACP2	1.71214
SERINC1	1.67508
NAA40	1.66059
LHPP	1.65824
CLIP4	1.65142
NR2F1-AS1	1.65063
C11orf68	1.64484
C1RL	1.61893
SLC2A1	1.59138
CUL7	1.59076
ALS2CL	1.58877
NR2F1	1.58634
DEAF1	1.57852
KLHL12	1.56377
BRSK1	1.55869
WHAMM	1.5569
DECR1	1.54111
CLSTN3	1.52971
ZBED2	1.52424
REV3L	1.50315
RAB2B	1.50117
PLK2	1.49821
PSMD9	1.49678
TBC1D3F	1.48724
EAPP	1.48668
GSTZ1	1.48534
PIP4P1	1.48284
NCSTN	1.46805
ADI1	1.44082
PLAU	1.43772
PBDC1	1.42744
POLL	1.42332
SDR42E1	1.42311
SFI1	1.42212
RUFY1	1.42061
TICAM1	1.42033
PPCS	1.41907
COG1	1.41853
CELSR1	1.4146
ASF1A	1.41451
DMTN	1.41056
ETV1	1.40949
ZNF317	1.38338
LAMB2	1.38048
RIPK1	1.3781
TOP3B	1.37539
C7orf43	1.37486
ZNF680	1.37484
ATG101	1.37439
EXOSC6	1.37382
DEDD2	1.37352
PPP2R2D	1.36923
SLC25A25	1.36391
DCBLD2	1.35652
KLHDC10	1.34953
CDC42BPG	1.34157
GOLGA1	1.33375
RTL10	1.33092
GPR89B	1.32611
AHSA2P	1.32501
ARL4A	1.324
ZNF518A	1.3212
SGSH	1.30877
NTSR1	1.30704
IFT80	1.30626
INO80D	1.30581
MAOB	1.30512
OSGIN1	1.29757
SYT1	1.29717
INPP4A	1.29554
R3HDM2	1.28839
AHNAK2	1.28795
ZNF623	1.28767
VPS35L	1.27875
GSKIP	1.27806
HDAC4	1.27614
SCAMP2	1.27266
STRADB	1.26603
STRADA	1.2644
MEAK7	1.26426
TMED1	1.262
SH3BGRL	1.2597
USP11	1.25969
PPP1R9A	1.25381
AKR1C2	1.25233
TRAPPC11	1.251
ADAM19	1.25005
FASTK	1.24784
STX18	1.24654
RBP1	1.24516
VAMP2	1.24261
EPM2AIP1	1.23855
IRS2	1.22664
ISG15	1.2243
NEK7	1.22314
KRT23	1.22228
TIPARP	1.21445
FKBP15	1.20975
ODF2L	1.20933
LTBP3	1.20929
ALDH5A1	1.20616
MCOLN3	1.20219
LRRC57	1.19659
TSPYL1	1.19618
ATF5	1.19465
ZBTB6	1.19223
KIAA0232	1.18968
ADGRG6	1.18606
SLC35E2B	1.17894
CUL4B	1.17589
NQO1	1.17346
FAHD2A	1.17332
ANKMY2	1.17322
CNTNAP3B	1.17181
SLC25A40	1.17165
PHF1	1.16418
SDF2	1.1641
RHBDD2	1.16341
RHPN1	1.15826
PDCD7	1.158
PON2	1.15702
ZBTB38	1.1519
RSRC1	1.15031
GOSR1	1.14986
SPINDOC	1.14984
IFT52	1.14767
RAB11B	1.14581
NBPF1	1.14542
ZDBF2	1.14175
ELMO3	1.14103
CCDC97	1.14071
PALLD	1.13964
SLC16A5	1.13706
ABCC5	1.13633
FAM111A	1.13597
TANK	1.13459
ZC3H14	1.12771
KLK10	1.1238
PPP1R16A	1.12379
PCM1	1.12317
PAN2	1.12057
TNFRSF12A	1.11949
TTLL3	1.11934
MAPKAPK5	1.11852
ZDHHC17	1.11742
SAMD4A	1.11521
SNN	1.11439
RGL3	1.11372
CASP3	1.11365
PKD2	1.11358
LAMA5	1.1129
GPR89A	1.11226
KIF1BP	1.11196
GLIS2	1.1098
RIOK3	1.10974
PARVA	1.10746
HARS2	1.10676
NLRX1	1.10563
COQ10B	1.10504
ATRX	1.10343
SEZ6L2	1.10273
KLHL9	1.10268
PTPN18	1.10184
DNAJC16	1.10117
C4orf3	1.09617
SERINC3	1.09603
METTL23	1.09497
AGPAT3	1.09366
FBXL19	1.08991
EPDR1	1.08943
OBSCN	1.08891
DUSP6	1.08759
CD2BP2	1.08481
JAG1	1.08056
PILRB	1.08043
CCDC150	1.07968
KLHL7	1.07814
NPIPA1	1.07805
MIB2	1.07718
PHF2	1.07627
JADE2	1.07444
GCLM	1.07398
PANK2	1.06947
IRF3	1.06546
NBPF12	1.06387
KLHL42	1.06004
ARFGAP2	1.05621
CAAP1	1.05574
DUSP11	1.05521
KLHDC2	1.05511
FAM217B	1.05491
LRSAM1	1.05359
ZDHHC4	1.0513
FNTB	1.04854
GAA	1.04851
MEPCE	1.04673
TAX1BP3	1.04549
SMARCA1	1.04432
RBMS1	1.0415
ANO1	1.04036
SHOC2	1.03613
HOXB8	1.03592
ADM	1.03578
TNRC6C	1.03494
PARP14	1.0349
RTL8C	1.03451
STK38	1.03397
CMAS	1.02585
BCL2L13	1.02442
ACTR10	1.02048
TMEM94	1.01975
RNF19A	1.01946
GOLPH3L	1.0191
SPAG7	1.01829
CYHR1	1.01823
ADO	1.0169
FANCM	1.01674
NAPA	1.01126
SPEG	1.00714
FUCA1	1.0055
STAG3L1	1.00495
TUBGCP2	1.00465
EED	1.00465
CYTH2	1.00405
MYOF	1.00277
MOSMO	0.999695
CD59	0.999431
GRN	0.998977
ATN1	0.998536
RBMS2	0.996379
STRN4	0.993904
NORAD	0.992812
ANKRD19P	0.992582
ZNF100	0.992233
TAF10	0.991795
ARHGAP12	0.990893
KATNBL1	0.990626
TRPM4	0.990502
ATXN7L3B	0.986668
SERPINH1	0.98597
LRRC41	0.981471
ADGRF1	0.981437
FAM89B	0.980561
C17orf58	0.979574
ATXN7	0.97122
PABPC1L	0.969527
FAM222B	0.966957
OTUD6B-AS1	0.966546
LRRC42	0.966523
ZBTB5	0.965529
TTC31	0.963359
ASMTL	0.962516
RGPD4	0.962479
ATP6AP1	0.961698
PGAP2	0.959819
CHMP3	0.959682
MARCH7	0.958617
DUSP4	0.955667
RNF7	0.955413
TMUB1	0.955369
SMG9	0.955368
VPS72	0.953115
DPYSL2	0.951818
DENND6A	0.946895
ARHGEF35	0.944553
CAPN7	0.943781
KRT19	0.940758
SDC3	0.936228
LAMB3	0.935604
RBX1	0.934814
KDM6A	0.933699
KCTD5	0.932081
RGS2	0.93156
WDR73	0.930831
SECISBP2L	0.929754
RBM5	0.927886
NRDE2	0.925535
TRIM16L	0.922991
SUMF1	0.922025
TMEM219	0.920579
FZD6	0.918974
CENPC	0.918709
ANXA2P1	0.918371
RAB3GAP2	0.91803
ARL2BP	0.917416
SLC39A1	0.917151
ADCY6	0.916496
CDK10	0.91575
CNDP2	0.914575
CRELD2	0.913394
SLC36A4	0.912968
RECQL	0.912778
PCCB	0.91243
C12orf49	0.912375
ZNF131	0.911619
CSNK1D	0.911422
MAN2B2	0.911039
LTBP4	0.909592
SH2D3A	0.908886
C9orf16	0.907143
NCEH1	0.906772
NAXD	0.905884
STK11IP	0.904672
ROMO1	0.903632
RFNG	0.903102
UFL1	0.901325
ZCCHC9	0.900309
ALG13	0.900169
FBXO3	0.899074
RCHY1	0.898667
SLC4A3	0.897761
SPATA20	0.893554
DHTKD1	0.892409
ZKSCAN8	0.891966
PPM1F	0.89132
APAF1	0.891168
PSME1	0.890697
FRAS1	0.890187
AKAP9	0.889179
EBAG9	0.887816
ZNF714	0.886423
AMOTL2	0.88562
KIAA0319L	0.883233
MED17	0.883055
CSRNP2	0.882057
LTBR	0.881849
PARP6	0.878323
PLCD3	0.877247
RUNX1	0.874171
FNDC3A	0.873093
EID1	0.87309
WIPF2	0.872602
SLC17A5	0.872433
MID1	0.871672
SCP2	0.871392
MAN2A2	0.871028
IRS1	0.870502
ZNF721	0.868928
SHC1	0.868626
FAM193A	0.867843
GRIN2D	0.867332
MOB3A	0.867039
SGSM2	0.866456
WRAP73	0.866155
MBOAT7	0.863539
TMEM106B	0.863307
CMTM6	0.863034
H2AFY2	0.861428
PCNT	0.860983
ITGB4	0.860004
NPIPA2	0.858975
PHF20L1	0.858926
NEBL	0.85883
VSIR	0.857955
LIG4	0.856409
ZDHHC12	0.856355
STRIP2	0.855811
MYL12A	0.854706
EPN2	0.854468
NOP14-AS1	0.854401
COG3	0.853543
CREBL2	0.85266
NFAT5	0.852146
PATZ1	0.851171
PHKA2	0.850716
ZMYND11	0.847692
HMGA2	0.846888
ABCC10	0.845861
C12orf57	0.844594
UBE2C	0.844396
GOLGB1	0.844274
CAMK2D	0.842014
UFC1	0.841406
WDR55	0.840589
TMEM9B	0.840278
TM9SF1	0.840152
PDPR	0.83936
RIC8A	0.838335
ZBTB41	0.838241
CSTF2T	0.83752
RTKN	0.835961
WDTC1	0.835932
ZC3H7A	0.835418
ARMC7	0.834578
SIPA1	0.834077
MYL12B	0.830088
SCARA3	0.82896
MRPS22	0.826551
PPP2R1B	0.806635
KIFC2	0.80658
R3HDM4	0.805995
CDC16	0.804868
MUM1	0.804261
DGUOK	0.804138
CXXC1	0.803883
HES4	0.80327
BRPF3	0.803192
RBM41	0.803112
CCNE2	0.802978
ABCB6	0.802562
ATG4B	0.802503
FBRS	0.802327
SUCLA2	0.801878
CNTNAP3	0.801381
ACOT9	0.801377
MAD1L1	0.801361
ZNF12	0.801338
PSMA3-AS1	0.801274
CTTNBP2NL	0.80125
PPP1R37	0.801065
RFFL	0.80102
PIDD1	0.800946
BCL2L12	0.800753
ZNF335	0.80067
SMIM3	0.800409
COMMD10	0.800371
KAT5	0.80028
AKIP1	0.800023
RBL2	0.799862
VPS18	0.799594
FBXL3	0.799359
PHF19	0.799149
CCHCR1	0.799145
CRBN	0.799107
ZNF142	0.798938
FN1	0.798714
ORMDL1	0.798683
DPM2	0.798654
ACBD6	0.798348
GTF2H4	0.798286
SUPT20H	0.798074
P4HTM	0.797906
ZNF622	0.797725
ZC2HC1A	0.797556
C22orf46	0.797177
UBE2Q2	0.797109
CTPS2	0.797001
FAM234A	0.796916
C8orf82	0.796516
PPP1R13L	0.796084
CERCAM	0.795606
CNIH4	0.79535
ZNF696	0.795025
SOGA1	0.794928
MPI	0.793502
TBCCD1	0.793033
CIRBP	0.792893
DNAJC7	0.788266
TIA1	0.786401
PTOV1	0.785408
ATP6V1G1	0.783238
KHNYN	0.781685
EPHX1	0.779542
STAT6	0.779147
ACADVL	0.77854
SLU7	0.777333
GPAA1	0.776693
MLPH	0.776014
CDK13	0.775503
PRR12	0.774511
H3F3B	0.772126
ZNF507	0.768349
DAZAP2	0.768025
CPA4	0.767547
MOV10	0.766852
GUSB	0.764998
HOXB7	0.76248
TOB2	0.761913
LYRM2	0.761843
BTF3L4	0.760516
BCL2L1	0.760121
CTDSP1	0.75976
XIAP	0.75963
UPF3A	0.759613
SMARCE1	0.759593
ATP6V1D	0.759188
PGGHG	0.759168
NPIPA5	0.758805
PPP1CA	0.75867
MAD2L2	0.756603
XRN1	0.756329
DENND5B	0.756057
ALDH16A1	0.756049
CCNL1	0.75602
EXOC6	0.755985
TCAIM	0.755498
FAM45BP	0.755159
ARHGAP18	0.754864
PIK3C3	0.752865
CALHM2	0.751694
ARFGEF1	0.750876
INTS5	0.750762
TTC19	0.749919
SEMA4C	0.748802
CDK5RAP3	0.747908
ANXA3	0.747881
ARPC4	0.74773
PPME1	0.747214
MYO5C	0.746582
NPIPA3	0.745651
PPP1R21	0.745121
JARID2	0.744997
SERPINE2	0.744307
WASH7P	0.744221
CENPH	0.742778
NISCH	0.742715
SERPINB5	0.742596
SDC4	0.742526
MAST3	0.741797
UBE2Z	0.741783
CISD2	0.741134
GSDMD	0.73962
PPP4C	0.73958
COPRS	0.739247
FAM160A2	0.738901
TXNDC9	0.738809
HCG18	0.738519
IFT74	0.738098
BSDC1	0.738073
NT5C3A	0.737814
KMT2E	0.737632
RABAC1	0.737367
CCDC14	0.737002
VPS13B	0.736851
GFER	0.736762
ITFG1	0.735462
PPP2R5A	0.734516
HDAC10	0.734176
DUS3L	0.733979
KIAA1109	0.733183
TAOK2	0.731881
PLEKHH1	0.730353
CDCA2	0.730279
OAZ2	0.730244
PTPRA	0.729902
PCGF2	0.729709
STN1	0.729603
CHMP1B	0.729197
HGH1	0.729167
EHD1	0.728238
UNC119B	0.727988
CCP110	0.725169
EXOC4	0.72362
TOR1A	0.72213
ASB7	0.722003
CDK2AP1	0.720412
ARL8B	0.719602
TPP1	0.719238
WDR11	0.719195
MECP2	0.719001
LSM6	0.718655
STK36	0.718597
STAT1	0.717786
VPS8	0.716772
DHX34	0.716629
HEXIM1	0.71609
KIAA2026	0.715753
PLEC	0.715368
WASH2P	0.715262
CDK16	0.715108
MSANTD4	0.714916
BLZF1	0.713667
IKBKB	0.713385
CPOX	0.713201
MTO1	0.712969
ADAM9	0.712464
CHAMP1	0.712219
LAMTOR4	0.710565
NDC80	0.710402
CORO1B	0.709775
CASP7	0.708521
FBXO38	0.707908
RAB14	0.70756
EGLN2	0.706094
IWS1	0.705427
C8orf59	0.704461
PLEKHM1	0.702389
WASH3P	0.702364
ZNF746	0.701785
HIF1AN	0.701424
ZCCHC3	0.701337
GGNBP2	0.70123
TMEM263	0.701174
MRPL1	0.699442
CD109	0.699192
AK3	0.698177
IP6K1	0.697725
IGFBP6	0.697592
LRRC37A4P	0.697127
PNISR	0.695296
TNRC18	0.694701
CROCC	0.693428
S100A10	0.693282
AGRN	0.692575
SUPT4H1	0.692367
ENDOD1	0.692344
SUPT7L	0.692277
SFN	0.691425
CFAP36	0.691233
TMEM250	0.69045
ZNF367	0.689529
KLK7	0.689331
MKNK2	0.68879
FKBP9	0.687504
H1F0	0.686207
CNOT8	0.686199
RBM23	0.686181
UQCC1	0.685388
CENPN	0.685286
ITM2B	0.685203
PHF13	0.685024
ANO9	0.684617
DYNC1LI1	0.684204
PKP3	0.683955
BSCL2	0.683813
JADE1	0.683756
HP1BP3	0.68351
REXO1	0.683058
UBE2A	0.68296
FAM83G	0.682281
ITGB5	0.682153
PRKAR1A	0.680375
SAP30BP	0.679728
SQSTM1	0.679624
ZSWIM8	0.67959
WNT16	0.679514
AXL	0.679252
PSMD10	0.679057
OGT	0.678339
HEXA	0.676812
EDEM1	0.676768
FAM102A	0.675926
PGS1	0.674894
NAA30	0.674446
RNF31	0.674162
POMGNT1	0.672846
DPF2	0.672209
TP53BP1	0.670386
NDUFA2	0.670174
ARID4A	0.669979
EPHA2	0.669912
TSPAN3	0.669507
NEK6	0.669281
AP1M1	0.668562
USF1	0.66785
PLEKHG4	0.667667
RANBP10	0.667486
CC2D1B	0.666314
HNRNPLL	0.666173
FOSL1	0.665848
NEURL4	0.66579
CHD1L	0.664525
BCL2L2	0.66362
UNC93B1	0.663405
KHDC4	0.662925
SERF2	0.662766
ECD	0.661927
ZC3H4	0.66161
ID2	0.660989
SYNRG	0.660821
OPTN	0.660421
SLTM	0.659588
TUBGCP5	0.65941
EPB41L5	0.657996
WASHC1	0.657723
OGFR	0.655551
DMTF1	0.654292
SWAP70	0.653883
PPP1R12C	0.653749
SLC7A11	0.653699
PHKB	0.652158
CDK9	0.652122
MIS18BP1	0.651724
PFDN5	0.651281
ANKRD12	0.651267
SUSD2	0.650886
HMGN3	0.650452
SLC35A2	0.650088
ZBTB4	0.64945
WASH8P	0.649366
CNP	0.648973
NAB2	0.648322
BCL9L	0.648139
SLC38A10	0.647999
CHD6	0.647967
TBC1D10B	0.647876
CTDSPL	0.647052
ZNF768	0.646496
JMJD1C	0.646137
ARHGAP11B	0.646077
FAM45A	0.645026
WASL	0.644787
UGP2	0.644695
RAVER1	0.644652
VPS11	0.642934
ATG13	0.642844
SNAPIN	0.642151
SNX17	0.642087
MROH6	0.641612
MED4	0.641422
BABAM1	0.641411
BEX3	0.640253
HOOK2	0.639725
ZFYVE27	0.638311
FEZ2	0.638278
VTI1B	0.638251
NFYA	0.638236
COMMD4	0.638091
KRT8	0.638062
SMG8	0.637665
ERC1	0.637249
GCC2	0.637119
PLAA	0.637049
BRF1	0.636279
SPG11	0.635569
MAP4K3	0.635353
HSPA13	0.634883
TLNRD1	0.633887
NUB1	0.633488
CCNDBP1	0.633266
UBXN1	0.63313
RPN2	0.632872
RBM39	0.63272
SLK	0.632432
YY1AP1	0.632253
VRK1	0.631624
BLVRB	0.63159
NBPF14	0.631395
SACM1L	0.630532
ZNHIT3	0.629628
PIAS1	0.629481
DDX60L	0.628012
LSR	0.627966
TCEAL9	0.627628
DUSP3	0.627567
CLK2	0.627476
TIMP1	0.627474
TMCO3	0.627075
KIF18A	0.627065
PDRG1	0.627046
SRP54	0.626235
TSPAN13	0.625667
PDE9A	0.625047
WDR13	0.624704
NEMP1	0.624691
EREG	0.624344
DGKQ	0.622538
FBXO7	0.622461
FOXRED2	0.622447
ATP6V0A2	0.622298
MSL2	0.622144
TOM1L2	0.622139
RBFOX2	0.622083
C3orf38	0.621999
B3GNT2	0.621928
TMEM8A	0.621352
SIRT1	0.620771
TTLL5	0.62051
DHX16	0.619448
NUMA1	0.619053
CEP95	0.618999
GNAI2	0.61861
TAPBP	0.61805
MOB1A	0.617782
KIAA1191	0.612589
MED13L	0.612488
UBE2Q1	0.612469
ENO2	0.612299
SPPL2B	0.611926
MAN1A2	0.611099
METTL14	0.610785
TENT4A	0.610476
TBK1	0.610244
P3H1	0.609676
DDTL	0.609657
CHPF2	0.609582
AREG	0.609314
GALNS	0.609244
ZNF687	0.60889
BID	0.608567
GTSF1	0.608127
VPS54	0.608098
ECT2	0.608086
DDRGK1	0.607414
PRKCZ	0.607065
TAF1	0.606872
SOCS6	0.606513
TEX264	0.606207
ZDHHC20	0.604958
POLR2A	0.604779
USP19	0.60473
GBA2	0.604537
PPP1R12A	0.604453
RP2	0.604243
PAF1	0.604082
GOPC	0.603766
RPS27L	0.602854
PCIF1	0.602206
ZNF512	0.602051
ZNFX1	0.601911
UBXN4	0.601845
TBCEL	0.60142
NBR1	0.601392
PKD1	0.601095
UNK	0.600812
DNAJC13	0.599512
C5orf51	0.599424
KIF13B	0.599229
IL17RA	0.598908
GIT2	0.598722
ARHGEF7	0.598679
APBB2	0.598572
SUPT6H	0.598288
SSH1	0.597818
ARF5	0.597631
CKS1B	0.597539
GTF2H3	0.597366
SHMT1	0.596729
CYTB	0.596471
YIPF3	0.596307
RBM7	0.596125
PUS1	0.594636
COPB1	0.594593
H6PD	0.594374
ATP6V1F	0.594338
LINC01000	0.594032
MIR100HG	0.592976
NEK4	0.592498
ASNA1	0.591881
MSL1	0.590767
FIP1L1	0.590475
GSN	0.590157
PHF10	0.590005
ACO1	0.589781
FCHO2	0.589237
DCAF7	0.588921
FRMD8	0.588836
TPBG	0.588587
ZFHX4	0.588023
TERF1	0.587335
WASH5P	0.587099
PMF1	0.586579
MBD1	0.584414
ARHGAP17	0.583796
E2F7	0.583681
PRKRA	0.583374
PTPN9	0.58324
CST3	0.582237
PTPN6	0.582237
ACO2	0.581683
FAM110C	0.581138
KIF20B	0.580483
WDR35	0.580237
CRK	0.580195
SLC12A4	0.580052
CDC42SE1	0.579454
ACTR1B	0.579148
XPC	0.579026
DDT	0.578891
S100PBP	0.578588
ARID4B	0.57807
DELE1	0.577488
FTH1	0.577376
SELENOW	0.577281
MTR	0.577212
SUMF2	0.576787
PIP4K2B	0.576385
CNOT10	0.575829
IMPACT	0.57571
ASXL1	0.575328
CREB3L2	0.574543
PRR14	0.574468
TAF7	0.57434
ILKAP	0.574131
POLR2F	0.573964
UCKL1	0.573925
MYO1C	0.573898
CLEC16A	0.573773
RFWD3	0.573738
ZNF618	0.573606
RHOT2	0.57271
HEATR5A	0.572574
RAB13	0.571666
HERC2P9	0.57086
APPBP2	0.570837
NAA16	0.570324
LRP11	0.570173
MAN2B1	0.569701
LRRC14	0.569656
HERC2P2	0.569626
TMEM245	0.569594
LSM8	0.569533
LYSMD3	0.569317
OGFOD3	0.56926
PYGO2	0.569192
STMN1	0.567974
CCND3	0.567472
MORF4L1	0.567364
RNF141	0.566703
MBD3	0.566499
FBXL16	0.566391
HERC2P3	0.566093
POLR2C	0.56477
DPP8	0.564225
ABCA7	0.564061
MAP3K6	0.563813
IRF2BP1	0.563244
PAIP1	0.562628
IKBIP	0.56237
SLC25A13	0.562015
ACAA1	0.561588
TRPC4AP	0.560913
DDX5	0.560843
FAM126B	0.560753
XRCC1	0.560443
TMEM87A	0.560298
SHKBP1	0.560242
SMYD4	0.560092
AP1G2	0.559745
SPSB3	0.55961
DDHD1	0.558746
SP2	0.558735
TAF8	0.558483
ZNF76	0.558411
HDHD2	0.558399
SPIN4	0.55821
QDPR	0.558099
NRBP1	0.558033
GINM1	0.557802
ZDHHC13	0.557387
ADAR	0.556572
UFM1	0.556486
RBM15B	0.555544
TM2D2	0.55543
FOPNL	0.555418
AIP	0.55541
DNAJB14	0.55504
CNPY2	0.554916
NEPRO	0.554645
COPA	0.554486
PHLPP2	0.554321
ISY1	0.554126
CUL1	0.553187
MRPL38	0.553111
RANBP9	0.55297
FBXO41	0.552601
RBCK1	0.552401
MARK2	0.551726
MTMR3	0.551549
SMARCAD1	0.551477
ITSN1	0.551183
FKBP10	0.551076
HOXA9	0.550763
SF3A1	0.55074
CCDC117	0.550453
CBX6	0.550216
DST	0.549816
KLF5	0.549115
LGALS3BP	0.548065
AKIRIN1	0.547825
CBX5	0.547121
CAPNS1	0.54556
ANKRD52	0.54489
C8orf33	0.544634
WASHC2A	0.544608
PAXBP1	0.544575
CEP70	0.543507
WASHC2C	0.543494
ALG6	0.543114
XYLT2	0.54295
CFAP20	0.542859
EPG5	0.542573
STXBP3	0.542207
LEMD2	0.542163
L3MBTL3	0.542118
TMEM209	0.541627
CRYBG3	0.541425
TTC14	0.541286
TUSC2	0.541281
SEPSECS	0.541142
NSD1	0.541006
RNF34	0.540833
ARHGEF11	0.540756
JPT1	0.540737
BAIAP2-DT	0.540431
PTGR1	0.540345
MYCBP	0.539997
SMURF2	0.539235
CAV1	0.539048
SGCB	0.539022
PIGG	0.538823
GPC4	0.538761
POLR3F	0.538682
KDM6B	0.538642
TSC22D4	0.538611
ATP1B1	0.538483
C2CD2L	0.538141
GCC1	0.53814
RABGAP1	0.537793
TRAPPC10	0.537764
PAFAH1B1	0.537752
TCF7L2	0.537013
FAHD1	0.536069
EHF	0.535784
EHBP1	0.535537
IER3IP1	0.533624
CHRAC1	0.532494
KDM5C	0.532197
TRIP11	0.531662
ARHGAP27P1	0.531419
GALNT7	0.53101
PITHD1	0.530508
TCF25	0.529844
SYNE2	0.529789
CRIP1	0.529789
PHC3	0.529765
SCAMP4	0.529542
NSMAF	0.529375
GAS6	0.528684
IP6K2	0.528417
RNF111	0.528332
BAG1	0.527334
CCNG1	0.526445
NCBP3	0.526399
TOP3A	0.526107
NFRKB	0.525794
LOC100506055	0.525655
AGAP6	0.525077
FGFR1OP2	0.525039
UNC50	0.524518
SIAE	0.524156
ZFYVE9	0.523416
PRKACB	0.523238
TOPORS	0.52316
PIP5K1A	0.521767
UPF3B	0.521625
HDAC6	0.521312
UBXN6	0.521127
HADHB	0.520926
NCOA5	0.520859
DOCK1	0.519993
PTPA	0.519794
CUL9	0.51952
LINC01234	0.51913
WIZ	0.518974
F3	0.518955
TNRC6B	0.518793
JRK	0.518516
YTHDF3	0.518022
C19orf25	0.517909
TUBGCP3	0.517382
TRIM23	0.516717
SMIM7	0.516396
FN3KRP	0.516394
FLYWCH1	0.51618
GIPC1	0.515712
TEAD1	0.515697
RASA1	0.515282
FKBP8	0.515015
RRM2B	0.514442
CDC25A	0.513832
AASDHPPT	0.513608
GTF3C6	0.513517
DNMBP	0.513515
RAD54B	0.513393
EIF2AK2	0.512733
SF3B6	0.512468
POLR2D	0.512255
DNAJB12	0.511887
KIAA1211	0.511534
DGAT1	0.511154
PRPF38A	0.511084
LAMTOR1	0.511013
HPS1	0.511008
PKN2	0.510887
CCDC57	0.510836
VPS52	0.51062
VCAN	0.510465
URGCP	0.510363
PQBP1	0.510127
ZNF219	0.509155
DRAP1	0.50915
ANXA1	0.508978
HLA-A	0.508661
C1orf52	0.508164
ASPH	0.507079
FAM199X	0.506226
TIPRL	0.505795
POLA2	0.505054
MCM8	0.505028
GTPBP1	0.50485
ERGIC3	0.504565
TGOLN2	0.50388
LARP7	0.503854
MACF1	0.502962
MICALL2	0.50231
C6orf120	0.501686
EOGT	0.501538
MARF1	0.501362
MAU2	0.500387
MAGED1	0.500273
ESPL1	0.499769
HPS6	0.499512
DCP2	0.499127
CHPF	0.498862
STX17	0.49868
CPNE2	0.49819
DGCR8	0.497796
ADD1	0.497264
RBM22	0.496855
CDCA8	0.496392
ALG8	0.496219
C6orf62	0.496071
PRCC	0.495859
COPB2	0.494917
ATXN7L3	0.494603
ZFP91	0.494343
PREB	0.494309
FEM1C	0.493755
UTP3	0.493647
WDFY3	0.493633
UBE3B	0.493006
RELCH	0.492961
CLDND1	0.492889
MAT2B	0.492877
SPTSSA	0.492482
TBC1D13	0.49247
CMTR2	0.491855
GPR107	0.491686
ETV5	0.490783
ATP6V0A1	0.490327
STXBP2	0.490044
PEF1	0.489955
BANF1	0.489365
USP8	0.489192
ATRN	0.488398
GTF3C3	0.488237
SRCAP	0.488055
KEAP1	0.487531
DDX17	0.487186
MOB4	0.485122
BMP4	0.485103
LOC729737	0.484432
KLF10	0.484401
STAMBP	0.484015
LTN1	0.483972
BAK1	0.483829
GNG5	0.483559
RPP14	0.483005
GRIPAP1	0.482933
CST6	0.482638
GBA	0.482555
NF1	0.482498
MAGED2	0.48237
RBM18	0.482295
RNF44	0.481846
NMRAL1	0.481475
MRPL21	0.480846
ND6	0.480777
SPPL2A	0.480725
DOCK7	0.480433
BRD8	0.479319
PRPF40A	0.478531
GOLGA8B	0.477974
ATP6V1B2	0.477812
SMNDC1	0.47756
DDX19A	0.476979
ADK	0.476945
DCAF5	0.476934
HINT1	0.476698
GPR180	0.476556
EXOC2	0.475498
DPY19L1	0.475065
RBAK	0.474351
HELZ2	0.474308
TM9SF2	0.474245
PPP1R10	0.47408
ZNF800	0.474042
COP1	0.473945
CDK2AP2	0.473914
GATAD1	0.473797
ATXN2L	0.473732
DNPEP	0.473073
ZIC5	0.472476
COG4	0.472246
GADD45GIP1	0.472151
OSBP	0.471914
RXRB	0.471558
INTS7	0.470798
BUB3	0.470684
CDK1	0.470617
SIPA1L1	0.470395
DVL3	0.470256
PRPF6	0.470058
CIB1	0.469999
PRRC2A	0.469589
BAX	0.469251
USP47	0.468821
SCO1	0.468516
MKLN1	0.468254
ULK3	0.467844
REEP4	0.467803
ARHGAP27	0.467515
RETREG2	0.466885
SERINC5	0.466735
CARHSP1	0.466497
TMEM9	0.466421
ELFN2	0.465938
MARVELD3	0.46574
EXOC7	0.465652
DNASE2	0.465576
FAM177A1	0.465544
KDM5A	0.465499
CHM	0.465414
ARIH1	0.465352
SNX1	0.465242
TTYH2	0.46494
FIG4	0.464878
TP53INP1	0.464768
TMEM203	0.464711
ARPC3	0.46464
MKX	0.464074
EMC10	0.463416
SEC16A	0.463209
RNPEP	0.463167
TPM4	0.462898
HNRNPH2	0.462682
LIG1	0.461997
LAMP2	0.46197
PDCD4	0.461481
ADD3	0.460844
GULP1	0.459534
CPSF7	0.459355
AKAP8L	0.459322
ZDHHC5	0.459136
KMT5B	0.458644
ABHD13	0.458598
RNR1	0.458405
USP38	0.458073
EZH1	0.457953
CDKN1A	0.457819
KDM4B	0.457666
PLXNB2	0.457652
CBWD6	0.457333
SMC4	0.457034
TMA16	0.45666
ERBB2	0.456398
ROCK2	0.456302
S100A6	0.456215
ALDH9A1	0.456123
ORC2	0.456108
MLF2	0.456082
TUBG2	0.455943
CUEDC1	0.455733
FNTA	0.455476
CD63	0.455251
SLC35A5	0.455244
SH3GLB1	0.455194
TMEM67	0.45472
HS3ST1	0.454697
MVP	0.45456
PAPSS1	0.454443
RNF6	0.453492
BIRC2	0.453355
UBC	0.452922
FAM169A	0.452183
LAMTOR5	0.45149
YIPF6	0.451336
KIF20A	0.451194
ZNF562	0.451006
HERC4	0.450615
GOLGA2	0.450518
SCYL1	0.450507
AUP1	0.450467
HNRNPDL	0.450144
PITPNM1	0.449605
CLN3	0.449477
ZZZ3	0.449051
UBQLN2	0.448809
PLEKHJ1	0.448793
TAF2	0.448581
ZIC2	0.448409
NDUFB4	0.448269
TAF9B	0.448159
AVL9	0.447919
CDC23	0.447852
PTS	0.447244
GTPBP2	0.447046
TMEM131	0.446981
RAE1	0.446769
PTPN1	0.446194
STAG1	0.445991
PKD1P1	0.445254
HMGN2	0.445154
TRIM44	0.445072
OSBPL11	0.444712
LMNB1	0.444358
RAF1	0.444355
LRCH4	0.444274
MRPS18A	0.444174
RNF20	0.443993
CEP85	0.443904
PRAG1	0.44325
NFE2L1	0.442586
GLOD4	0.442315
COX2	0.441807
FAM50A	0.44177
FRYL	0.441658
PSMB4	0.441042
FAM219A	0.4407
FAM204A	0.440405
MPDU1	0.440186
SNX4	0.440146
NDUFB7	0.440052
USP16	0.439599
BTG2	0.438999
C1orf35	0.438881
PSME2	0.438436
ZHX1	0.437729
ANXA2	0.437272
EVPL	0.436999
GRK2	0.436956
ERP44	0.436947
CLDN12	0.436522
UBE2E3	0.436497
SFMBT1	0.43643
CMIP	0.436324
CIC	0.43628
SSH3	0.436179
CLTB	0.43603
TJAP1	0.435984
MZT1	0.435959
PDCD6	0.435263
TAX1BP1	0.434702
ITGA3	0.434573
SEC61B	0.434378
ARPC1B	0.4343
CREB1	0.433826
GID8	0.433785
ITGB1	0.43358
SAE1	0.433185
ZFYVE16	0.432815
FAM83D	0.432119
RANBP6	0.431582
SF3B5	0.431496
GGA3	0.431248
CLK3	0.430886
SRSF9	0.430801
TRIM66	0.430355
CRNKL1	0.43031
HIPK3	0.43031
KRIT1	0.430136
LRRC47	0.429826
FGF19	0.429474
TYK2	0.429154
TWSG1	0.429095
TMED4	0.428959
IRF2BPL	0.428615
GDI1	0.427865
CYP20A1	0.427668
WAC-AS1	0.42743
ADNP	0.427155
PTCD3	0.426833
ALDH18A1	0.426733
LOC100132287	0.425538
KMT2B	0.425186
TTC17	0.424808
MRPL10	0.424617
ZNF251	0.42423
NPIPB13	0.42411
COL6A2	0.423911
KLHL23	0.42387
PCGF3	0.423669
RNASEK	0.422683
UBA5	0.422593
ZUP1	0.422584
SLC4A11	0.422185
MALSU1	0.421962
MFSD1	0.42191
NOSIP	0.421764
MAP3K7	0.421587
ENSA	0.421468
UBE2V2	0.421376
ZBED6	0.421306
RUSC1	0.421184
SHISA5	0.420782
TMEM161B	0.420741
PLD3	0.420702
BTBD6	0.42042
AURKB	0.419961
INO80E	0.419929
EXOSC1	0.419782
PKM	0.419572
RTL8A	0.419024
RFX7	0.418565
AKT2	0.418481
U2AF1	0.418457
BRAP	0.418425
ABHD10	0.418394
PROSER1	0.418253
DNM1L	0.417903
WDR81	0.417743
PALD1	0.417712
GPR108	0.417037
RNF138	0.416911
SH3BP2	0.416886
EDEM3	0.416844
KAT7	0.416843
SAMD8	0.416788
CEP295	0.416697
YDJC	0.416423
MFAP2	0.416339
DNTTIP1	0.416003
FXR1	0.415497
NANS	0.414842
MYL9	0.414494
DBR1	0.413567
RER1	0.413236
SPRED2	0.413043
NLGN2	0.412996
GCH1	0.412587
NR2F2	0.412438
MCTS1	0.412302
IGBP1	0.41143
IGFBP2	0.411071
SERPINB9	0.410979
FLOT2	0.410599
RBM42	0.410467
KDM3B	0.410053
ARHGAP29	0.409835
ZNF451	0.409648
CLK1	0.4094
ENTPD7	0.408996
CSK	0.408024
DEGS1	0.407628
SLF2	0.407524
MAPK1IP1L	0.407151
NT5DC1	0.407048
PPA2	0.406927
RERE	0.406765
GDF15	0.406706
RAB5B	0.406624
SH3BGRL3	0.406427
WAPL	0.406406
H2AFX	0.405779
JMY	0.405776
ATXN1L	0.405605
PRRC1	0.405473
GEN1	0.405259
TRIM27	0.404896
TSG101	0.404886
TMEM50A	0.404576
SCRN1	0.404543
DPP3	0.404343
ANKRD10	0.403897
SMAD4	0.403618
PPP1R2	0.403346
SNX14	0.402748
ARL6IP1	0.401519
NRDC	0.401292
RBM8A	0.401178
ETNK1	0.400944
MYEOV	0.400614
USP22	0.400081
EIF4A2	0.399696
PNPLA6	0.399219
NPIPB4	0.398729
HMGB3	0.398123
SH3RF1	0.395706
ATXN10	0.394978
NELFCD	0.394862
RARS2	0.394356
MAP3K3	0.394129
AP2S1	0.394124
OS9	0.393919
CDKN1B	0.393575
DYNC1LI2	0.39325
NXF1	0.39324
DGCR2	0.39322
KCNN4	0.393175
SULT1A3	0.39312
SULT1A4	0.39312
SLC35C2	0.392877
PHPT1	0.392604
PTRH2	0.392484
USP33	0.392424
TRAFD1	0.392291
BCAM	0.392268
SUCO	0.392234
IDH3G	0.392225
EHMT2	0.392199
SH3D19	0.392161
SRSF8	0.392146
ZMYM6	0.392089
LINC01002	0.392014
CES2	0.39195
LZTS2	0.391942
RAB1B	0.391826
ERCC3	0.39177
POLR3C	0.391694
ABR	0.391572
VPS37A	0.39137
SKIV2L	0.391342
PIMREG	0.391268
MELTF	0.391169
PLXNB1	0.391108
NGRN	0.391092
PTPN23	0.390863
MEGF6	0.390814
KDM4A	0.390685
NECAP2	0.390633
CRLS1	0.390629
TNK2	0.39062
ATP6V0D1	0.390388
NOA1	0.390128
EXOC3	0.390094
ZBTB33	0.390089
RAB43	0.390087
MTMR14	0.38999
GGCX	0.389987
ANKIB1	0.389624
DDX19B	0.38956
MAP3K11	0.389464
SPIDR	0.389346
CCDC18	0.38926
NRF1	0.389197
ABCC2	0.389112
EIPR1	0.388927
FDX1	0.388758
KDM7A	0.38871
SYPL1	0.388656
BECN1	0.388518
ANXA2P2	0.388448
STYX	0.388397
SIGIRR	0.388364
TJP3	0.387714
G6PC3	0.387663
UTP14C	0.387617
CNST	0.387598
GSTCD	0.387232
CPSF1	0.38718
ACOT13	0.386922
MMADHC	0.386781
OSBPL5	0.386371
LLGL2	0.385452
RSBN1	0.385371
AAMP	0.384413
MDM2	0.38438
GNS	0.38418
LOC100132062	0.383269
RBM10	0.382024
SLC30A6	0.381366
UBE2W	0.380791
FXR2	0.380479
WBP2	0.380368
HTT	0.379985
ARHGAP1	0.379263
NDRG1	0.378656
PPP2CB	0.378321
TMED9	0.37692
PIP4K2C	0.376908
LAMB1	0.376475
PPP3CB	0.376417
RGPD3	0.376379
ANXA4	0.375675
DYNC1I2	0.375147
TOR3A	0.375022
FZR1	0.374803
TIMELESS	0.374671
DDX51	0.374581
PCYOX1	0.374548
AKR7A2	0.374476
ZFAND3	0.374057
SETD1B	0.37392
ACAD9	0.373864
SCAF1	0.37362
UBR2	0.373376
BET1L	0.37225
CTNND1	0.371758
SAP130	0.371605
STAM	0.370861
EHD2	0.370759
HOOK3	0.370536
SEC11C	0.370045
CAPZA1	0.369069
KRT18	0.368456
PI4KB	0.368454
ALDH1A3	0.368394
KIF22	0.367952
PIP5K1C	0.367913
LENG8	0.366811
USP28	0.366684
IQGAP3	0.366562
PRCP	0.366452
CALM2	0.366173
ZMYND8	0.366011
C1orf43	0.365505
H3F3AP4	0.364742
SELENOS	0.364737
MTA2	0.364282
YEATS2	0.364131
TJP2	0.364
MRPL9	0.363988
NDUFA4	0.363793
RHOG	0.363749
MT1E	0.363584
TNIP1	0.363578
ALCAM	0.363483
MED28	0.36318
MORC2	0.362803
TAP1	0.362751
ND4	0.362366
TM7SF3	0.362052
ARRDC2	0.361925
FAM160B2	0.361697
ATG14	0.361637
SRP9	0.361508
LPP	0.360837
NECTIN2	0.360797
SDHAP2	0.360692
RPS6KB2	0.360687
MAP7	0.360572
SEMA3C	0.360375
YAP1	0.360088
DHX36	0.359834
ITGA5	0.35933
TMEM101	0.359262
ND5	0.35916
VPS13C	0.359026
GPS2	0.358646
HCFC1	0.358468
SNX3	0.358454
HERC2	0.357991
PBX2	0.357714
ATG7	0.357628
DIDO1	0.35737
TTLL7	0.357168
ERLEC1	0.357032
PMAIP1	0.356597
TUBGCP6	0.356593
ELP2	0.356543
UPF2	0.356327
CAPN1	0.35618
PRKX	0.356105
LRP5	0.355897
DMKN	0.355752
PAQR4	0.355603
TDG	0.355183
DEPDC1	0.35504
EXOSC2	0.355021
HSBP1L1	0.354926
MAP4K2	0.354846
MLLT10	0.35474
TRRAP	0.354523
CASP2	0.354194
TNK1	0.353853
TNPO2	0.353719
FAM83H	0.353638
F2R	0.352606
FBXW11	0.352445
CBWD3	0.352159
OTUD5	0.352018
ZFP36L1	0.351998
MORC3	0.351932
SGSM3	0.351923
GMPS	0.351347
TNFRSF10B	0.351264
ADH5	0.351235
ATF7	0.351072
PLCG1	0.351023
ZFYVE26	0.350971
TRAPPC8	0.350965
CDAN1	0.3508
CLIC1	0.350764
AKR1A1	0.350743
TMSB10	0.350743
MAIP1	0.35035
CSRP1	0.349932
MCM5	0.349856
SETX	0.349527
COL18A1	0.348936
TRIOBP	0.348892
CDYL	0.348822
RTEL1	0.348462
SBDS	0.34838
METTL5	0.348345
UBA3	0.347799
ZNF592	0.347574
COQ9	0.347007
C11orf58	0.346997
MCCC2	0.346803
TSPAN17	0.346577
RECQL5	0.346534
NEMF	0.346477
PIK3R2	0.34629
HSDL1	0.345859
CRTC3	0.345704
ITGAV	0.345161
FBXO5	0.345035
PNRC2	0.344965
COX17	0.344043
CWC25	0.343949
E4F1	0.343804
PNMA1	0.34378
FAM32A	0.343585
PGM1	0.343033
OTUB1	0.342452
RHOT1	0.342185
MEA1	0.341965
DNAJC8	0.341835
DAG1	0.340979
SP1	0.340827
PEA15	0.340619
PPP6R2	0.340432
WAC	0.340365
FLOT1	0.340239
PIGT	0.34023
PI4KAP2	0.340185
ATP5IF1	0.339744
RAD17	0.339706
RNF4	0.339649
GPX8	0.339625
TRIM2	0.339554
ANGEL2	0.339463
NFKB2	0.339392
MAGT1	0.339361
TAF15	0.339351
MEN1	0.339121
SURF1	0.33894
AEBP2	0.338323
BCOR	0.338316
AP2A1	0.338284
C19orf24	0.338224
MARVELD1	0.338087
SEC61G	0.338023
RBSN	0.337787
KBTBD2	0.337678
CAMTA2	0.337471
CCNL2	0.337154
ORC5	0.337096
THADA	0.337065
DDX47	0.336689
SCFD1	0.336568
PUF60	0.336503
PLPP2	0.336466
DYNLL2	0.336268
PDCL3	0.336249
FDXR	0.336113
DAXX	0.33597
TERF2IP	0.335597
TMBIM6	0.3354
USPL1	0.335339
ARAF	0.335045
AES	0.334323
KIF5B	0.334064
NEAT1	0.333966
PTPN14	0.333952
RELA	0.333895
E2F6	0.333646
CPE	0.333464
CHD3	0.333403
PHGDH	0.333328
TSEN34	0.333029
OCRL	0.332561
WTAP	0.332558
CYBC1	0.332529
ACTL6A	0.332173
STAT2	0.33137
ENC1	0.331234
SMARCC2	0.331212
TSC2	0.330953
ERCC1	0.33085
PEPD	0.330653
RBBP9	0.330593
TECPR2	0.330367
KIAA1522	0.330294
WSB1	0.329993
ATRAID	0.329967
POLR2J3	0.329922
SEC14L1	0.329573
NUDT15	0.329248
KANSL1	0.329232
MAPK14	0.328792
ATG2A	0.328661
CHCHD3	0.328526
KIAA0391	0.328455
ATP5PD	0.32843
STX3	0.328426
SDHAP1	0.328116
ODR4	0.327939
KIF14	0.327742
TMEM248	0.327603
THOC7	0.327463
P3H4	0.327236
IL27RA	0.32708
DVL2	0.326855
DDX31	0.326836
RAB12	0.326321
LOC100288162	0.326276
DLGAP5	0.326016
SLC35B2	0.325925
SARS2	0.325804
GRHL2	0.325366
WDR76	0.325346
TBRG1	0.325039
SORBS3	0.324596
SCAF8	0.32453
IFITM3	0.323211
STX16	0.323208
NDUFS4	0.322754
NSRP1	0.322574
BCR	0.32195
CDC14B	0.321581
SH3GLB2	0.321408
NPIPB11	0.321207
DHX30	0.321042
COX3	0.320792
MAP4K4	0.320356
ADPRHL2	0.320328
NT5C	0.319979
PTPN2	0.31961
CASKIN2	0.319497
DNAJC10	0.319325
USP24	0.319125
EMD	0.318819
IGSF8	0.318496
LAMP1	0.318252
BROX	0.318241
MIER2	0.31814
ANKRD28	0.317797
DUT	0.317414
SLC12A7	0.317106
LRP10	0.316929
NPC1	0.316069
SPG7	0.316002
MEGF8	0.314902
CLPTM1	0.314691
TPR	0.314489
PCF11	0.314333
NUCKS1	0.314219
H3F3A	0.314116
DCTN4	0.313606
EML2	0.313492
AMOTL1	0.313418
RPTOR	0.313415
PLEKHG3	0.313379
ND4L	0.313125
SHB	0.313086
TGIF1	0.312927
ARL17A	0.312624
ANKRD11	0.311651
ARF3	0.311641
SSX2IP	0.311584
RBM25	0.311558
TNFAIP1	0.311515
ATP2B4	0.311368
NTAN1	0.31118
NIF3L1	0.310712
IREB2	0.309991
FNBP4	0.309968
CAV2	0.30953
ATP6V0E1	0.309044
LUC7L2	0.30874
NAXE	0.308386
CCDC25	0.308382
CNPPD1	0.30834
TMEM165	0.308021
SPATS2L	0.307283
LDLR	0.307279
TSPO	0.307098
RBM4B	0.305953
SLC38A2	0.305929
SHARPIN	0.305505
TMEM167A	0.304378
SEMA4D	0.304328
CNN2	0.304188
SNRNP48	0.304187
CBX1	0.303908
SHPK	0.303823
RELL1	0.30355
NDUFA13	0.303445
APTX	0.303167
EIF4ENIF1	0.303065
PRKAB2	0.30292
HMG20B	0.302711
GOLGA4	0.302524
CLN8	0.302503
LRRC40	0.302419
RRAGA	0.302333
RFT1	0.301917
BRCC3	0.301906
IMP3	0.301856
CTBP1	0.301805
UBE2J1	0.301804
TP53	0.301771
ENGASE	0.301752
PSAP	0.301576
TERF2	0.301373
OTULIN	0.301191
CGGBP1	0.301183
HS6ST2	0.301073
TSNAX	0.301051
CDK11A	0.300721
GINS1	0.300691
CFL1	0.300511
TBCB	0.300471
SEC24D	0.299979
PI4K2A	0.299902
ARL1	0.299752
TMEM127	0.299723
WDR1	0.299549
BRAT1	0.298507
POM121C	0.298083
SMTN	0.297678
CUEDC2	0.296779
TET3	0.29663
GATD1	0.296581
ZC3H11A	0.296516
MIF	0.296132
STT3A	0.296039
ORC6	0.296014
CPNE7	0.295917
TWF1	0.29555
SRSF4	0.295472
ZNF644	0.295018
SUN1	0.294993
SOCS4	0.294748
MRPS9	0.294281
CWF19L1	0.29405
OSBPL8	0.293711
CCDC50	0.293427
ASF1B	0.29342
AGK	0.293396
NBPF10	0.292814
OPA3	0.292739
BIRC5	0.292542
DNPH1	0.292493
TCAF1	0.292478
HLA-C	0.292201
TAF11	0.292177
FAM135A	0.291926
CCNB1IP1	0.291887
PCMTD2	0.29172
ATP13A1	0.291682
TNFRSF1A	0.29163
RGPD8	0.291536
SERPINB1	0.29141
AREL1	0.291405
PTPMT1	0.291397
ZNF410	0.291351
RC3H2	0.291274
CHD2	0.291246
RLIM	0.290834
RABGGTA	0.290485
TOLLIP	0.29031
COX1	0.290073
TRA2A	0.289839
FPGS	0.289657
AMPD3	0.289615
ZNF322	0.289491
HDAC1	0.289486
MRPL27	0.289419
GTF3C5	0.289004
CDC27	0.288941
WBP1L	0.288935
PGD	0.288868
LZTR1	0.288555
ABCC1	0.288499
[truncated: 5,070 more rows]

## Sheet: s1h-i
Figure S1h					Figure S1i
WT	CS				WT	CS
1	1.27714				1	1.50731
1	1.37342				1	1.83359
1	1.46378				1	1.31179
1	1.98737				1	2.59605

## Sheet: 2a
Protein names	Log2 FC IP_CM_HUWE1_IP_CM_IgG	Log2 FC IP_WT_HUWE1_IP_WT_IgG
HUWE1	11.3096	9.82217
RPS27A;UBC;UBB;UBA52	7.35565	6.36296
OGDH	6.91085	8.06701
TUBG1;TUBG2	6.79787	6.90711
DLST	6.77865	7.42826
RNF213	6.6283	6.32498
DBT	6.16277	6.8911
DLD	6.14907	7.23268
TUBGCP2	6.13049	6.46596
TUBGCP3	5.99048	5.82589
WRNIP1	5.59691	6.22691
CCDC170	5.35379	0
PCYT2	5.06343	5.00156
DLAT	4.85818	6.04584
TUBGCP4	4.83586	4.37496
WDR37	4.76989	4.70121
TLE1;TLE4	4.68421	3.85255
SPAG9	4.6097	4.33
DCD	4.55376	4.76556
TP53	4.36102	0
PDHA1	3.87907	4.89735
FLNA	3.87145	3.63774
FKBP4	3.72584	2.54052
PDHB	3.71071	4.22742
LMNA	3.4268	0.447669
XRCC5	3.32701	2.9573
EZR	3.28214	2.1541
MRPS36	3.21625	4.4697
ANXA1	3.19827	1.77357
CNN2	3.15166	3.61553
TUBGCP6	3.10805	2.64335
TFRC	2.9782	3.43699
POLDIP2	2.92313	2.69951
TRIM28	2.76306	1.36708
ASMTL	2.76172	2.70182
RPL21	2.72944	2.75256
TLE3	2.70914	1.66713
PPP2R1A	2.66944	0.570566
VCP	2.6682	3.47653
BUB3	2.65961	2.66296
MZT2B;MZT2A	2.61415	2.65325
ACTA1;ACTC1;ACTG2;ACTA2	2.59765	0.838427
H2AFV;HIST1H2AG;H2AFJ;H2AFX;HIST1H2AA;HIST1H2AC;HIST3H2A;HIST2H2AA3;HIST1H2AD;HIST1H2AB;HIST1H2AH;HIST1H2AJ;H2AFZ;HIST2H2AC;HIST2H2AB	2.58205	0.100619
YWHAE	2.58165	0.828231
PLIN3	2.55582	0.520121
P4HB	2.52297	1.22084
TUBB8	2.51076	0.065143
SHMT2	2.49384	1.14698
PDHX	2.4474	3.11033
TUBGCP5	2.3871	2.36726
CPOX	2.3824	0.737488
G3BP1	2.35981	2.98241
DDX21	2.34662	2.3095
CPNE3	2.3307	0
WDR82	2.32811	2.63516
RPS7	2.30342	-3.70701
GOT2	2.28709	1.58122
STIP1	2.27316	0.681318
EIF3E	2.25586	-0.260824
PA2G4	2.23042	1.39095
NUDC	2.22794	0.837715
ALDH1A3	2.22517	2.20518
ACTN4	2.18609	3.90997
NME1	2.18597	3.3229
RPL31	2.17537	2.28762
IGKV4-1	2.16225	2.22004
RPN1	2.14691	1.73661
PCNA	2.14104	1.35858
G6PD	2.13359	2.90374
FSCN1	2.11952	0.850584
KPNB1	2.11475	3.30339
SERBP1	2.11449	1.68957
PSMC4	2.11318	0.0789973
PSMC2	2.08502	0.0398401
PFKP	2.05322	3.37249
ARF1;ARF3	2.0144	2.44551
PABPN1	2.00479	1.84527
RPL36	2.00132	1.80305
EIF3A	1.99067	1.77576
ATP1A1;ATP1A3	1.96631	-0.148191
RPL29	1.94108	0.225113
RPS3	1.94102	1.1855
PSMD11	1.9359	-0.274593
SFPQ	1.91353	2.63883
HSPA4	1.90507	2.20427
LRPPRC	1.89672	0.922333
EIF5A;EIF5A2;EIF5AL1	1.8966	2.65075
STRAP	1.89408	0.0788021
RPS27L;RPS27	1.88684	1.08242
PABPC1;PABPC3	1.87702	0.850625
OGFR	1.85972	2.34865
C4B;C4A	1.84986	0.930499
CLIC1	1.84936	0.883603
PGK1	1.81083	0.95569
SRSF1	1.80839	2.06924
CANX	1.79711	2.74213
SFN	1.79469	1.6235
DNAJA1	1.7855	2.10654
ACTB	1.78133	1.62483
PUF60	1.78013	0.541105
RPS12	1.7777	2.06597
WDR1	1.77532	2.68899
HSP90AA1	1.76218	1.57562
C1QBP	1.75442	1.50185
ST13;ST13P5;ST13P4	1.75222	0.363807
TRAP1	1.75076	2.55865
MAT2A	1.71642	3.15991
NACA	1.70675	1.9177
KARS	1.69725	-0.204978
HNRNPL	1.68015	0.529491
UBA1	1.67511	2.75771
KHSRP	1.67117	2.55978
RBBP4	1.66581	0.339621
PTBP1	1.66193	0.536929
PGD	1.6562	2.42232
PSMA6	1.64706	0.18005
ACADVL	1.61965	1,26993879*
BSG	1.61386	2.0958
GSR	1.60514	1.77163
PGAM1	1.59186	3.48622
OAT	1.5511	2.07852
CAP1	1.55096	0.665353
IGKV1-12;IGKV1-6	1.54955	0
PRDX3	1.54693	0.420125
PYCR1	1.54553	0.653186
EEF1A2	1.52497	-0.151299
EIF4A3	1.50114	0.627309
AHCY	1.50022	0.686686
MDH2	1.49183	0.926444
ARHGDIA	1.49109	2.17443
PRKCSH	1.48374	1.86311
GNB2L1	1.45864	0.926671
CSNK2A1;CSNK2A3	1.45317	1.32464
PRDX6	1.44739	1.00798
XRCC6	1.43429	-0.183499
DDX39B	1.41336	1.3272
TKT	1.40861	0.842801
ATIC	1.3982	2.42701
EIF3F	1.3981	-0.11189
PSMA3	1.38941	-0.107249
LGALS1	1.38574	0.777241
TUBA1C;TUBA1B	1.37956	2.74795
EIF3B	1.37842	0.193377
TXN	1.37136	2.89831
YWHAG	1.36526	0.78511
CDK1;CDC2	1.35187	1.04323
IPO5	1.34368	2.00807
HNRNPAB	1.34217	1.09736
PML	1.32658	1.29636
UQCRC2	1.31276	0.595387
HNRNPD	1.29885	0.299788
PPIA	1.29789	0.556892
PPP1CC;PPP1CA	1.29296	1.69654
RPLP1	1.29114	0
ANXA5	1.28351	0.879868
RUVBL2	1.2797	0.615541
PSMA7;PSMA8	1.2734	2.42073
CSE1L	1.26523	2.65882
C16orf72	1.26412	0
PSMD2	1.24026	1.39852
DDX3X;DDX3Y	1.23621	1.78023
YWHAQ	1.22426	2.12513
EIF3M	1.21703	-0.185134
HSPD1	1.21415	0.841434
PSMD6	1.20462	-0.279208
LRRC59	1.19784	2.20819
VARS	1.18842	0.606464
SET;SETSIP	1.17527	0.722607
CKB	1.1736	0.587059
GDI2	1.16836	2.46552
PAICS	1.16804	0.215034
PPIB	1.16249	1.47764
PPA1	1.14456	1.36845
RCC2	1.12716	1.08195
TPI1	1.11937	1.12952
CCT5	1.11128	0.392061
PSMD3	1.10525	0.139949
MCM7	1.10155	1.4615
HSP90AB1	1.08869	1.15599
CFL1	1.08847	0.846745
PUM1	1.08532	1.05477
PSMD12	1.08192	0.620228
YWHAZ	1.07275	0.972359
H3F3B;H3F3A;HIST2H3PS2;H3F3C;HIST2H3A;HIST3H3;HIST1H3A	1.06478	0.890664
PSMD13	1.06221	-0.474998
ACLY	1.05689	1.82379
MAGEB2	1.05607	0.398272
EIF2S2	1.04905	1.2613
PKM	1.04897	0.693659
GART	1.04587	1.50385
CDC42BPA	1.04303	0
HIST1H4A	1.0386	0.677192
CEP104	1.03567	0
EEF2	1.02675	1.4816
ENO1	1.0249	0.797651
EIF3C;EIF3CL	0.998521	1.65613
GPI	0.991077	0.618054
EEF1B2	0.990368	-0.235844
TALDO1	0.964706	0.546118
QARS	0.960414	2.58214
WDR5	0.95501	0
HNRNPM	0.925693	0.394559
PSMC1	0.898664	-0.224003
NAP1L1	0.897068	0.867605
HNRNPK	0.887198	0.4489
TPM3	0.883582	0.792004
EIF3H	0.873714	1.27135
EDC4	0.869001	0.323747
U2AF1	0.865785	1.06848
PRDX4	0.865487	0.087436
VASP	0.86537	0
GNL3	0.862982	0
SRSF7	0.859381	1.46863
GANAB	0.855931	1.74887
EIF6	0.853769	1.79415
PSMA1	0.832554	0.0445302
EPRS	0.82384	-0.0004438
HSP90B1	0.822415	1.14736
EIF3G	0.809597	1.68702
YWHAB	0.802123	0.316642
PSMB4	0.793663	-0.20661
HIST2H2BF;HIST1H2BJ;HIST1H2BA;HIST1H2BK;HIST1H2BL;HIST1H2BM;HIST1H2BN;HIST1H2BH;HIST2H2BE;HIST1H2BC;HIST1H2BD;H2BFS;HIST1H2BB;HIST1H2BO;HIST3H2BB	0.792524	0
VDAC1	0.785545	0.488302
SYNCRIP	0.78111	0.110863
SFXN1	0.761921	1.49142
RPS10;RPS10-NUDT3	0.754334	0.814366
IMPDH2	0.749095	0.883972
TUBB3	0.740358	0.79108
SRSF6;SRSF5;SRSF4	0.737487	0
HNRNPH1;HNRNPH2	0.737042	-0.342641
NDUFS2	0.732864	0
CALR	0.728935	0.660603
EIF2S1	0.728648	0.493627
DHX15	0.725047	-0.221479
PCBP2	0.709745	0.351648
SLC16A3	0.703367	-0.376781
NPM1	0.702964	0.506073
DDB1	0.701038	-0.0182165
MT-CO2	0.698564	0
BZW1	0.697437	1.97532
FDPS	0.695461	1.71832
KPNA2	0.688273	0.368482
SLC1A5	0.678274	0.966353
NCL	0.67818	0.806175
RAB6A;RAB6B	0.668998	1.5109
RARS	0.663211	-0.195252
ALDOA	0.658326	0.386106
HSPA8	0.656073	-0.0735474
LTA4H	0.654475	1.31294
ANXA2;ANXA2P2	0.652417	0.939801
PDIA6	0.64572	1.75231
NME1-NME2;NME2;NME1;NME2P1	0.645517	0.826897
LDHA	0.642572	0.528914
ACTR3	0.641811	0.96977
CS	0.64077	2.59275
RPL17;RPL17-C18orf32	0.627101	-0.135572
PRMT5	0.621072	1.04817
RPL19	0.611522	-0.111491
GSTP1	0.608163	0.721848
RAN	0.603546	0.880063
SLC25A1	0.595522	0.757481
HSPA9	0.585576	-0.0354659
GAPDH	0.581757	0.611282
HNRNPA2B1	0.581207	0.102207
PSMC3	0.581192	1.60862
SORD	0.573675	1.74883
CCAR2	0.568309	0.418945
MYL6;MYL6B	0.568029	1.69411
PACS1	0.564669	0.109766
ALYREF	0.561886	-1.99133
LDHB	0.557896	0.469897
RAB5C;RAB5B;RAB5A	0.557788	1.51799
MIF	0.545988	0.616894
CCT4	0.540946	0.186081
Sep 09	0.540149	1.38204
PFN1	0.538867	0.628934
HNRNPA3	0.538858	0.577632
ACTG1	0.538492	0.555305
PDIA3	0.533672	0.586922
PSMB3	0.528352	1.3663
GLUD1;GLUD2	0.527852	1.23637
EIF4A1	0.521815	0.467151
RPSA	0.518007	0.344447
CCT7	0.513341	0.164207
SDHA	0.500208	1.10848
ATP5B	0.493093	0.26666
RPL24	0.489588	1.20175
CCT6A	0.487977	0.0947011
ATAD3A	0.485605	-0.436345
G3BP2	0.474562	0.569917
CCT3	0.462592	0.0838604
RPL6	0.456561	0.0351505
HSPA1B;HSPA1A	0.448181	-0.224457
ATP5F1	0.446227	0.745163
U2AF2	0.444214	-0.0467669
TUFM	0.443019	0.633516
HNRNPF	0.442808	0.159581
PTGES3	0.441645	0.57129
TUBB	0.429231	0.479696
UGDH	0.429035	0.380917
PARK7	0.426929	1.70647
PSMD1	0.417269	1.72311
TNPO1	0.415906	1.62217
PRMT1	0.41527	0.0796019
HADHB	0.414647	0.838607
HSPA5	0.411849	0.136448
HSPB1	0.41083	0.46487
NPEPPS	0.407476	1.75176
SLC25A6	0.407309	-0.519603
YBX1	0.40365	-0.0556177
CCT2	0.377812	0.122457
PSMA4	0.377748	0.869502
NASP	0.372299	1.70024
HNRNPA1;HNRNPA1L2	0.371672	-0.0475527
CCT8	0.370719	0.0566686
ILF3	0.358739	0.201145
LGALS3	0.358456	0.58306
CAPZB	0.351643	0.71677
DDX5	0.344421	-0.0735156
SERPINH1	0.329608	1.69688
RUVBL1	0.327738	0.067201
GOT1	0.325044	0.837947
XPO1	0.324373	1.72826
TCP1	0.310804	-0.0301717
PGAM5	0.31036	0.867721
UQCRC1	0.303348	1.84349
EEF1A1;EEF1A1P5	0.295586	0.256526
PRDX1	0.295528	0.442116
TXNRD1	0.295381	0.796722
PDIA4	0.289675	0.819192
FABP5	0.288791	1.54635
ATP5A1	0.282647	0.295703
EIF3L	0.28219	-0.460493
CACYBP	0.264378	1.4336
ATP5C1	0.255894	0.0386937
HSPE1;HSPE1-MOB4	0.239759	0.55481
ATP5O	0.238967	0.307381
VDAC2	0.238249	0.433708
FUBP1	0.227626	1.4625
RANGAP1	0.220717	0.987923
DDOST	0.219679	-0.0065626
TUBA1B	0.211338	0.292486
SLC7A5;SLC7A7;SLC7A6	0.210779	-1.08422
CYC1	0.210178	-0.0053889
EEF1D	0.209627	-0.308954
PFKM	0.208545	0.696822
TUBB4B	0.203084	0.314499
AP2B1	0.201909	1.76479
RPS17	0.200462	-0.116564
CRABP2	0.199263	1.65744
PCBP1	0.19311	0.149439
RPS20	0.189401	-0.0090262
HNRNPU	0.181203	-0.0347926
GRB2	0.168498	0.0807877
ACOT7	0.168077	-0.104095
GNB1;GNB2;GNB4	0.167832	0.584403
TPT1	0.16004	0.453678
RING1	0.152851	0.452174
NONO	0.126871	-0.115334
Sep 07	0.124394	0.100034
MDH1	0.124299	3.20461
SNRPD2	0.121737	-0.919092
FXR1	0.118823	0.098273
RPA1	0.117545	0.508626
PRKDC	0.0925274	-0.34865
AHSA1	0.0837441	1.32227
RPL35	0.0796013	-0.366393
TOMM40	0.0772527	1.08188
PSMA5	0.0740414	0.0406234
PSMD7	0.0664577	1.72769
RPS3A	0.0663395	-0.366226
RNH1	0.0648905	0.704266
RAD23B	0.0495008	2.31291
STOML2	0.0483837	0.486029
EIF4G1	0.0461464	0.0097847
RPL32	0.0311858	-0.022089
TARS	0.0228303	1.35364
IARS	0.00639598	-0.693576
NME7	0.00490316	0.582829
YARS	0	1.8539
WDR77	0	-0.284054
WARS	0	0.936963
VPS35	0	0.190035
VDAC3	0	0.668344
VCL	0	1.57635
VAT1	0	0
USP5	0	0
UBE2N;UBE2NL	0	0.599739
TYMP	0	1.64357
TXNDC5	0	2.394
TWF2	0	0
TUBB2A;TUBB2B	0	0.695433
TROVE2	0	0
TRIM72	0	-0.257414
TRIM25	0	-0.647153
TPD52L2	0	0.562759
TMPO	0	0
TMEM33	0	0.987583
TMED9	0	0.40996
TMED7-TICAM2;TMED7	0	0
TMED2	0	0.0440273
TMED10	0	0.797446
TGM1	0	1.39513
TECR	0	0
TAGLN2	0	-0.170645
SUGT1	0	0.946918
SSR4	0	-0.198483
SRP72	0	0
SQSTM1	0	0
SNRPA	0	0
SND1	0	0
SLC9A3R1	0	0
SLC3A2	0	0
SF3A3	0	0.0809905
SERPINB3;SERPINB4	0	1.89972
SEPT11;SEPT6	0	0
Sep 02	0	-2.62744
SARS	0	0.72618
S100P	0	2.3708
S100A9	0	6.44939
S100A8	0	5.81559
S100A7;S100A7A	0	0.643559
S100A6	0	0
S100A2	0	1.08765
S100A11	0	2.49515
RTN4	0	1.08518
RRM2	0	0
RRM1	0	0.219751
RPL38	0	0.840623
RPL37A	0	0
RPL36A;RPL36A-HNRNPH2;RPL36AL	0	0
RPL22	0	1.92594
RHOA;RHOC;RHOB	0	-0.306714
RCC1	0	0
RBMX;RBMXL1	0	0
RANBP1	0	0.0208874
RAB7A	0	1.11748
RAB14	0	0
RAB11B;RAB11A	0	0.43327
PYGM;PYGB;PYGL	0	0.715668
PSMD8	0	1.50189
PSMD4	0	0.834096
PSMD14	0	0
PSMB7	0	0
PSMB2	0	1.22268
PSMB1	0	-0.0980988
PSMA2	0	0.815063
PSAT1	0	0.652995
PRPS1;PRPS2;PRPS1L1	0	-0.110698
PRDX5	0	-0.0300204
PPP3CA;PPP3CB	0	-0.113657
PPP2CA;PPP2CB	0	0
PPM1G	0	0
POLR2H	0	0.491809
PNP	0	1.08156
PLEC	0	0.822799
PKM	0	0.826064
PIP	0	2.46804
PHGDH	0	0.578696
PEBP1	0	0.980698
PDP1	0	0
PDCD6IP	0	0.844969
PAFAH1B2	0	0
PACS2	0	0.3075
PABPC4	0	0.678679
OLA1	0	-0.539337
NUTF2	0	0
NUDT5	0	0.660713
NSF	0	0
NQO1	0	0
NMD3	0	-0.709464
NDUFS1	0	0
NAP1L4	0	0
NAMPT	0	1.06447
NAA50	0	-0.256522
MYO1C	0	-1.08315
MYL12A;MYL12B;MYL9	0	0.798648
MYH9	0	1.40025
MTHFD1	0	1.55684
MTAP	0	1.75595
MRPS27	0	-0.349515
METAP2	0	-0.726974
MCMBP	0	-0.165155
MCM6	0	-0.0281881
MCM5	0	0
MCM4	0	-0.163998
MCM3	0	0.638412
MCM2	0	-0.397834
MARS	0	0
MAPRE1	0	-0.0885353
MAGOHB;MAGOH	0	-0.280153
LMNB2	0	0.849219
LGALS7	0	3.26251
LASP1	0	0.952265
LAP3	0	0.449646
LAMP1	0	0.832741
KPRP	0	0.183464
JUP	0	2.09926
IVL	0	1.37418
ISYNA1	0	1.03254
IQGAP1	0	0.883732
IPO7	0	0
IMMT	0	0
IGF2BP2;IGF2BP3;IGF2BP1	0	0
IDH3A	0	-0.64171
IDH1	0	0.0712515
HUWE1	0	0
HSPH1	0	1.57818
HSP90AB2P	0	0.170188
HSD17B4	0	0.188983
HSD17B10	0	-0.353195
HPRT1	0	-0.093586
HNRNPA0	0	0
HMGB1;HMGB1P1	0	0.687493
HLA-A	0	0.296095
HDAC1	0	-0.768671
HAT1	0	0
GSTO1	0	0.209374
GRWD1	0	-0.0063159
GRPEL1	0	0
GLUL	0	1.9675
GGCT	0	0.703961
GDI1	0	0
GCN1L1	0	0
GARS	0	0.59647
FH	0	1.19732
FEN1	0	0.958096
FBL	0	0
FARSB	0	0.841812
FAF2	0	0.43262
ETFA	0	0
ESD	0	0
ERO1L	0	-0.462016
ERLIN1;ERLIN2	0	-1.61444
EMD	0	0
ELAVL1	0	0
EIF4H	0	0.22601
EIF4E	0	0
EIF4B	0	0.408166
EEF1E1;EEF1E1-BLOC1S5	0	0
DYNLL2;DYNLL1	0	0.329699
DNAJB1	0	0
DNAJA2	0	1.01112
DDX1	0	0
CYB5R3	0	1.06358
CYB5B	0	1.61805
CTSD	0	2.6526
CTSB	0	1.18898
CSTB	0	1.5424
CSDE1	0	0.733498
CPA4	0	-0.474861
COX4I1	0	0.0849845
COTL1	0	-0.415127
COPG1	0	1.14626
COPB2	0	-1.89345
CLTA	0	-0.549674
CKAP4	0	0
CHORDC1	0	0
CDC42	0	0.394756
CDC37	0	1.19652
CD44	0	0.00065486
CAV1	0	-0.49522
CAT	0	0.525633
CASP14	0	0.577805
CAPZA1	0	1.50552
CAPNS1	0	1.0064
CAPN2	0	-0.0571073
CAPN1	0	1.89084
CAPG	0	0.0477168
CAND1	0	0
CALML5	0	1.20294
CALM2;CALM3;CALM1	0	1.94281
BZW2	0	0
BTF3	0	0
BLVRB	0	1.32196
BCCIP	0	0.502025
BAT3;BAG6	0	-0.996119
BAG2	0	-0.145854
AZGP1	0	1.10667
ATP6V1B1;ATP6V1B2	0	0.734203
ATP6V1A	0	-1.00834
ATP5L	0	0.722853
ATP2A2	0	0.0164445
ATP1B3	0	1.62807
ASNS	0	0.274551
ARPC4;ARPC4-TTLL3	0	0.752459
ARG1	0	1.86763
ARF5	0	0
APMAP	0	0.581949
API5	0	-0.163135
APEH	0	0.205867
AP1G1	0	-0.210217
ANXA7	0	0.84332
ANXA11	0	0.67786
ALDH18A1	0	-0.740933
AIMP2	0	-2.35704
ADSL	0	0.130895
ADRM1	0	0
ACTR2	0	0.699508
ACTN1	0	0
ACSL5	0	-1.06903
ACAT1	0	0
ABHD10	0	0.644491
ABCE1	0	2.27398
AARS	0	0
NARS	-0.0068054	0.57355
SNRPD1	-0.0069548	-0.865478
ANXA3	-0.0086123	1.71529
HARS;HARS2	-0.0103709	0.398643
TRIM21	-0.012455	-0.680312
ETF1	-0.0143255	0.858453
EIF3I	-0.0187105	-0.380346
RPL4	-0.0200717	-0.177376
OGDHL	-0.0210527	0.377775
KHDRBS1	-0.0251954	0.658871
RPL27	-0.0310446	-0.49849
RAB1A	-0.0324103	0.460366
LUC7L2	-0.0363083	0
RPS6	-0.037309	-0.112033
EEF1G	-0.0385323	-0.323139
RPL8	-0.0390479	-0.372013
RBBP7	-0.0401045	1.15402
PRDX2	-0.0418682	1.02679
RPL26;RPL26L1	-0.0480525	0.108295
RPL23A	-0.0523898	-0.508857
EIF2S3;EIF2S3L	-0.0601565	0.0804068
ILF2	-0.0610854	-0.544993
RPL27A	-0.0643056	-0.269417
SNRPN;SNRPB	-0.0768878	-0.381422
RTCB	-0.0787487	0.173901
SRRM2	-0.0981598	0
HNRNPC;HNRNPCL2;HNRNPCL3;HNRNPCL1;HNRNPCL4	-0.102543	-0.484976
KRT18	-0.106055	-0.386019
RPS24	-0.110791	-0.316599
RPL7	-0.117597	-0.282211
DHX9	-0.131638	-0.714528
CAPRIN1	-0.133738	0.485901
EIF3K	-0.134055	-0.0739873
PSMB5	-0.136609	-0.0023874
RPL18	-0.138894	-0.160622
RPS19	-0.151685	-0.154805
RPL5	-0.155768	-0.358463
PPAT	-0.157433	0.296704
LGALS3BP	-0.163955	-0.181755
PSME1	-0.166285	0.474529
PRPF19	-0.168835	0.272905
RPL13	-0.176637	-0.417521
RPS11	-0.184551	-0.0356967
SLC25A5	-0.190001	-0.064448
EIF3D	-0.19524	-0.171639
FASN	-0.206289	-0.230108
ARF4	-0.231909	1.51211
RPL10A	-0.239959	-0.425084
RPLP2	-0.241559	-0.283727
RPL13A;RPL13a;RPL13AP3	-0.242212	-0.209473
SLC25A3	-0.246129	-0.298828
ANP32A	-0.246901	0.852803
PSMC5	-0.247829	-0.402377
RPS13	-0.259069	0.0305824
EPCAM	-0.266371	0.550039
TCEB1	-0.281087	-0.843257
ELP4	-0.284957	0
PSMB6	-0.295378	0.0795587
PRKAR1A	-0.300588	0.339739
RPS8	-0.304487	-0.307752
RPL23	-0.323379	-0.251346
GLO1	-0.324163	1.40314
RPL7A	-0.329334	-0.0299664
RPL9	-0.34161	-0.290735
RPL18A	-0.368496	-0.311365
RPS9	-0.3794	-0.279857
DSP	-0.383539	4.76228
RPL35A	-0.385636	-0.153844
RPL14	-0.386267	-0.381083
NUDT21	-0.391562	-0.574378
PHB2	-0.391754	-0.76257
RPS16	-0.401335	-0.230881
RPL3	-0.411701	-0.583466
RPS23	-0.416482	-0.42939
DARS	-0.416821	-0.482085
PHB	-0.418968	-0.79568
RPS25	-0.426325	-0.193979
RPL11	-0.434172	-0.189818
PSMC6	-0.449114	0.0803922
RPS14	-0.450961	-0.310498
RPS4X	-0.458014	-0.29125
RPL15	-0.468576	1.07834
RPL10;RPL10L	-0.470868	-0.234664
RPL34	-0.473192	-0.384932
RPLP0;RPLP0P6	-0.480127	-0.525773
RPS2	-0.510494	-0.407486
RPL30	-0.521048	-0.379758
YTHDF2;YTHDF3;YTHDF1	-0.521676	-0.430311
RPS18	-0.533016	-0.329023
RPS5	-0.545679	-0.474022
RPS26;RPS26P11	-0.570471	-0.764357
RPL12	-0.580927	-0.361883
SSBP1	-0.614046	-0.227222
RPL28	-0.634127	-0.28451
DCXR	-0.635741	-0.155609
AKAP12	-0.650237	-0.589868
RPS15A	-0.65704	-0.234449
PCMT1	-0.668173	-1.18864
ERH	-0.771339	-0.293792
YWHAH	-0.773273	0.619282
GTF2I	-0.852135	-1.09149
SF3B3	-0.856807	-0.0396951
MRPS34	-0.860925	0.410037
ARCN1	-0.92015	0.503678
CLTC	-0.970203	-1.52242
PPHLN1	-0.981101	0
HP1BP3	-0.991713	0
TARDBP	-1.12054	0
HIST1H1C	-1.30853	-1.8621
FHL2	-1.72235	-1.65506
IGHG3;IGHG1	-1.96145	-2.01928
CAD	-2.15052	-0.788698
RPS28	-2.33612	0
SRSF3	-2.53905	-2.06189
DDX6	-2.79895	0.316702

[truncated: 76 more sheets: 2b, 2d, 2f, 2h, 2i, 2j, 2k, s2a, s2b, s2c, s2d, s2e, s2g, s2h, s2i, s2j, 3a, 3b, 3c, 3d …]
